# Supplementary material for: Cyclo­hexane-1-spiro-2′-imidazolidine-5′-spiro-1′′-cyclo­hexan-4′-one
Source: Acta Crystallogr Sect E Struct Rep Online. 2010 Apr 14;66(Pt 5):o1072. doi: 10.1107/S1600536810012468 (PMC2979210; doi:10.1107/S1600536810012468)
Supplement: Supplementary file 1 [file e-66-o1072-sup1.cif]

##############################################################################
###                                                                        ###
###        Electronic paper (Acta Crystallographica Section E)             ###
###                                                                        ###
##############################################################################
#                                                                            #
# This CIF contains the data in a paper accepted for publication in Acta     #
# Crystallographica Section E. It conforms to the requirements of Notes      #
# for Authors for Section E, and has been peer reviewed under the auspices   #
# of the IUCr Commission on Journals.                                        #
#                                                                            #
# Full details of the Crystallographic Information File format               #
# are given in the paper "The Crystallographic Information File (CIF):       #
# a New Standard Archive File for Crystallography" by S. R. Hall, F. H.      #
# Allen and I. D. Brown [Acta Cryst. (1991), A47, 655-685].                  #
#                                                                            #
# The current version of the core CIF dictionary is obtainable from          #
# ftp://ftp.iucr.org/pub/cif_core.dic. The current version number is 2.4.    #
#                                                                            #
# Software is freely available for graphical display of the structure(s) in  #
# this CIF.  For information consult the CIF home page http://www.iucr.org/  #
# cif/home.html                                                              #
#                                                                            #
# This file may be used for bona fide research purposes within the           #
# scientific community so long as proper attribution is given to the journal # 
# article from which it was obtained.                                        #
#                                                                            #
##############################################################################
                                             
data_I
_audit_creation_method     SHELXL97
_chemical_name_systematic
;
Cyclohexane-1-spiro-2'-imidazolidine-5'-spiro-1''-cyclohexan-4'-one
;
_chemical_name_common     ?
_chemical_formula_moiety     'C13 H22 N2 O'
_chemical_formula_sum     'C13 H22 N2 O'
_chemical_formula_iupac     'C13 H22 N2 O'
_chemical_formula_weight     222.33
_chemical_melting_point     ?
_symmetry_cell_setting     triclinic
_symmetry_space_group_name_H-M     'P -1'
_symmetry_space_group_name_Hall     '-P 1'
loop_
    _symmetry_equiv_pos_as_xyz
    'x, y, z'
    '-x, -y, -z'
_cell_length_a     5.8270(8)
_cell_length_b     10.1703(5)
_cell_length_c     10.6651(4)
_cell_angle_alpha     86.103(2)
_cell_angle_beta     81.331(3)
_cell_angle_gamma     89.720(3)
_cell_volume     623.36(9)
_cell_formula_units_Z     2
_cell_measurement_reflns_used     2023
_cell_measurement_theta_min     2.69
_cell_measurement_theta_max     25.48
_cell_measurement_temperature     293(2)
_exptl_crystal_description     block
_exptl_crystal_colour     colourless
_exptl_crystal_size_max     0.20
_exptl_crystal_size_mid     0.15
_exptl_crystal_size_min     0.15
_exptl_crystal_density_diffrn     1.184
_exptl_crystal_density_meas     ?
_exptl_crystal_density_method     'not measured'
_exptl_crystal_F_000     244
_exptl_absorpt_coefficient_mu     0.075
_exptl_absorpt_correction_type     multi-scan
_exptl_absorpt_process_details     '(SADABS; Sheldrick, 2001)'
_exptl_absorpt_correction_T_min     0.985
_exptl_absorpt_correction_T_max     0.989
_exptl_special_details
;
;
_diffrn_ambient_temperature     293(2)
_diffrn_radiation_type     MoK\a
_diffrn_radiation_wavelength     0.71073
_diffrn_radiation_source     'fine-focus sealed tube'
_diffrn_radiation_monochromator     graphite
_diffrn_measurement_device_type     'Bruker Kappa APEXII area-detector'
_diffrn_measurement_method     \w
_diffrn_detector_area_resol_mean     ?
_diffrn_reflns_number     11727
_diffrn_reflns_av_R_equivalents     0.0201
_diffrn_reflns_av_sigmaI/netI     0.0146
_diffrn_reflns_theta_min     2.69
_diffrn_reflns_theta_max     25.48
_diffrn_reflns_theta_full     25.00
_diffrn_measured_fraction_theta_max     0.999
_diffrn_measured_fraction_theta_full     0.999
_diffrn_reflns_limit_h_min     -7
_diffrn_reflns_limit_h_max     7
_diffrn_reflns_limit_k_min     -12
_diffrn_reflns_limit_k_max     12
_diffrn_reflns_limit_l_min     -12
_diffrn_reflns_limit_l_max     12
_diffrn_standards_number     0
_diffrn_standards_interval_count     .
_diffrn_standards_interval_time     .
_diffrn_standards_decay_%     ?
_refine_special_details
;
Refinement of <i>F</i>^2^ against ALL reflections. The weighted <i>R</i>-factor
wR and goodness of fit <i>S</i> are based on <i>F</i>^2^, conventional
<i>R</i>-factors <i>R</i> are based on <i>F</i>, with <i>F</i> set to zero for
negative <i>F</i>^2^. The threshold expression of <i>F</i>^2^ >
\s(<i>F</i>^2^) is used only for calculating <i>R</i>-factors(gt) etc. and is
not relevant to the choice of reflections for refinement. <i>R</i>-factors
based on <i>F</i>^2^ are statistically about twice as large as those based on
<i>F</i>, and <i>R</i>- factors based on ALL data will be even larger.
;
_reflns_number_total     2311
_reflns_number_gt     2023
_reflns_threshold_expression     I>2\s(I)
_refine_ls_structure_factor_coef     Fsqd
_refine_ls_matrix_type     full
_refine_ls_R_factor_all     0.0439
_refine_ls_R_factor_gt     0.0390
_refine_ls_wR_factor_gt     0.1001
_refine_ls_wR_factor_ref     0.1042
_refine_ls_goodness_of_fit_ref     1.043
_refine_ls_restrained_S_all     1.043
_refine_ls_number_reflns     2311
_refine_ls_number_parameters     153
_refine_ls_number_restraints     0
_refine_ls_hydrogen_treatment     mixed
_refine_ls_weighting_scheme     calc
_refine_ls_weighting_details
       'calc w = 1/[\s^2^(Fo^2^)+(0.0492P)^2^+0.1487P] where P=(Fo^2^+2Fc^2^)/3'
_atom_sites_solution_hydrogens     geom
_atom_sites_solution_primary     direct
_atom_sites_solution_secondary     difmap
_refine_ls_shift/su_max     0.001
_refine_ls_shift/su_mean     0.000
_refine_diff_density_max     0.218
_refine_diff_density_min     -0.162
_refine_ls_extinction_method     none
_refine_ls_extinction_coef     ?
loop_
    _atom_type_symbol
    _atom_type_description
    _atom_type_scat_dispersion_real
    _atom_type_scat_dispersion_imag
    _atom_type_scat_source
    'C' 'C' 0.0033 0.0016
                         'International Tables Vol C Tables 4.2.6.8 and 6.1.1.4'
    'H' 'H' 0.0000 0.0000
                         'International Tables Vol C Tables 4.2.6.8 and 6.1.1.4'
    'N' 'N' 0.0061 0.0033
                         'International Tables Vol C Tables 4.2.6.8 and 6.1.1.4'
    'O' 'O' 0.0106 0.0060
                         'International Tables Vol C Tables 4.2.6.8 and 6.1.1.4'
_computing_data_collection     'APEX2 (Bruker, 2004)'
_computing_cell_refinement     'SAINT (Bruker, 2004)'
_computing_data_reduction     'SAINT (Bruker, 2004)'
_computing_structure_solution     'SHELXS97 (Sheldrick, 2008)'
_computing_structure_refinement     'SHELXL97 (Sheldrick, 2008)'
_computing_molecular_graphics     'PLATON (Spek, 2009)'
_computing_publication_material
;
SHELXL97 (Sheldrick, 2008) and PARST (Nardelli, 1995)
;
loop_
    _atom_site_type_symbol
    _atom_site_label
    _atom_site_fract_x
    _atom_site_fract_y
    _atom_site_fract_z
    _atom_site_U_iso_or_equiv
    _atom_site_adp_type
    _atom_site_calc_flag
    _atom_site_refinement_flags
    _atom_site_occupancy
    _atom_site_disorder_assembly
    _atom_site_disorder_group
    N N1 0.1812(2) 0.23573(12) 0.32312(10) 0.0440(3) Uani d . 1 . .
    C C2 0.17511(19) 0.25258(11) 0.45994(11) 0.0320(3) Uani d . 1 . .
    N N3 0.32230(18) 0.36886(10) 0.46055(9) 0.0348(3) Uani d . 1 . .
    C C4 0.4384(2) 0.40747(12) 0.34701(11) 0.0348(3) Uani d . 1 . .
    C C5 0.3691(2) 0.31781(12) 0.24982(11) 0.0346(3) Uani d . 1 . .
    C C6 -0.0713(2) 0.27667(14) 0.52388(13) 0.0438(3) Uani d . 1 . .
    H H6A -0.1707 0.2053 0.5079 0.053 Uiso calc R 1 . .
    H H6B -0.1280 0.3579 0.4866 0.053 Uiso calc R 1 . .
    C C7 -0.0869(3) 0.28619(17) 0.66709(14) 0.0553(4) Uani d . 1 . .
    H H7A -0.0018 0.3634 0.6834 0.066 Uiso calc R 1 . .
    H H7B -0.2480 0.2964 0.7042 0.066 Uiso calc R 1 . .
    C C8 0.0116(3) 0.16453(18) 0.72887(14) 0.0630(5) Uani d . 1 . .
    H H8A -0.0819 0.0882 0.7193 0.076 Uiso calc R 1 . .
    H H8B 0.0065 0.1748 0.8190 0.076 Uiso calc R 1 . .
    C C9 0.2598(3) 0.14319(15) 0.66826(14) 0.0544(4) Uani d . 1 . .
    H H9A 0.3184 0.0629 0.7061 0.065 Uiso calc R 1 . .
    H H9B 0.3557 0.2160 0.6845 0.065 Uiso calc R 1 . .
    C C10 0.2759(2) 0.13315(12) 0.52573(13) 0.0416(3) Uani d . 1 . .
    H H10A 0.1936 0.0547 0.5101 0.050 Uiso calc R 1 . .
    H H10B 0.4375 0.1239 0.4892 0.050 Uiso calc R 1 . .
    C C11 0.5811(2) 0.23629(14) 0.20042(13) 0.0445(3) Uani d . 1 . .
    H H11A 0.7096 0.2953 0.1672 0.053 Uiso calc R 1 . .
    H H11B 0.6265 0.1814 0.2704 0.053 Uiso calc R 1 . .
    C C12 0.5332(3) 0.14931(15) 0.09662(13) 0.0529(4) Uani d . 1 . .
    H H12A 0.6733 0.1022 0.0657 0.064 Uiso calc R 1 . .
    H H12B 0.4145 0.0848 0.1315 0.064 Uiso calc R 1 . .
    C C13 0.4534(3) 0.23098(16) -0.01285(13) 0.0577(4) Uani d . 1 . .
    H H13A 0.5781 0.2893 -0.0532 0.069 Uiso calc R 1 . .
    H H13B 0.4159 0.1731 -0.0756 0.069 Uiso calc R 1 . .
    C C14 0.2427(3) 0.31170(16) 0.03279(13) 0.0572(4) Uani d . 1 . .
    H H14A 0.1125 0.2531 0.0636 0.069 Uiso calc R 1 . .
    H H14B 0.2020 0.3675 -0.0379 0.069 Uiso calc R 1 . .
    C C15 0.2867(3) 0.39759(14) 0.13896(12) 0.0467(3) Uani d . 1 . .
    H H15A 0.4029 0.4638 0.1048 0.056 Uiso calc R 1 . .
    H H15B 0.1446 0.4429 0.1697 0.056 Uiso calc R 1 . .
    O O1 0.58158(18) 0.49753(9) 0.32312(8) 0.0496(3) Uani d . 1 . .
    H H3 0.345(3) 0.4032(16) 0.5305(15) 0.053(4) Uiso d . 1 . .
    H H1 0.043(4) 0.265(2) 0.301(2) 0.097(7) Uiso d . 1 . .
loop_
    _atom_site_aniso_label
    _atom_site_aniso_U_11
    _atom_site_aniso_U_22
    _atom_site_aniso_U_33
    _atom_site_aniso_U_12
    _atom_site_aniso_U_13
    _atom_site_aniso_U_23
    N1 0.0481(7) 0.0532(7) 0.0324(6) -0.0184(5) -0.0079(5) -0.0091(5)
    C2 0.0332(6) 0.0333(6) 0.0310(6) -0.0062(5) -0.0078(5) -0.0063(5)
    N3 0.0434(6) 0.0335(5) 0.0290(5) -0.0089(4) -0.0078(4) -0.0070(4)
    C4 0.0404(6) 0.0332(6) 0.0323(6) -0.0054(5) -0.0089(5) -0.0047(5)
    C5 0.0399(6) 0.0357(6) 0.0294(6) -0.0071(5) -0.0076(5) -0.0054(5)
    C6 0.0334(7) 0.0506(8) 0.0486(8) -0.0011(6) -0.0088(5) -0.0054(6)
    C7 0.0424(8) 0.0719(10) 0.0494(8) -0.0067(7) 0.0067(6) -0.0177(7)
    C8 0.0770(11) 0.0735(11) 0.0361(8) -0.0247(9) -0.0025(7) 0.0021(7)
    C9 0.0700(10) 0.0470(8) 0.0491(8) -0.0036(7) -0.0236(7) 0.0091(6)
    C10 0.0433(7) 0.0316(6) 0.0512(8) -0.0003(5) -0.0098(6) -0.0051(5)
    C11 0.0459(7) 0.0468(7) 0.0424(7) 0.0003(6) -0.0091(6) -0.0098(6)
    C12 0.0659(9) 0.0470(8) 0.0465(8) 0.0030(7) -0.0041(7) -0.0166(6)
    C13 0.0811(11) 0.0589(9) 0.0338(7) -0.0059(8) -0.0051(7) -0.0151(6)
    C14 0.0735(10) 0.0669(10) 0.0363(7) 0.0019(8) -0.0219(7) -0.0100(7)
    C15 0.0609(9) 0.0459(8) 0.0359(7) 0.0046(6) -0.0135(6) -0.0063(6)
    O1 0.0645(6) 0.0472(5) 0.0371(5) -0.0263(5) -0.0055(4) -0.0052(4)
_geom_special_details
;
All esds (except the esd in the dihedral angle between two l.s. planes) are
estimated using the full covariance matrix. The cell esds are taken into
account individually in the estimation of esds in distances, angles and
torsion angles; correlations between esds in cell parameters are only used
when they are defined by crystal symmetry. An approximate (isotropic)
treatment of cell esds is used for estimating esds involving l.s. planes.
;
loop_
    _geom_bond_atom_site_label_1
    _geom_bond_atom_site_label_2
    _geom_bond_site_symmetry_2
    _geom_bond_distance
    _geom_bond_publ_flag
    N1 C5 . 1.4724(16) ?
    N1 C2 . 1.4759(15) ?
    N1 H1 . 0.91(2) ?
    C2 N3 . 1.4652(14) ?
    C2 C6 . 1.5203(17) ?
    C2 C10 . 1.5213(17) ?
    N3 C4 . 1.3300(16) ?
    N3 H3 . 0.872(17) ?
    C4 O1 . 1.2296(15) ?
    C4 C5 . 1.5255(15) ?
    C5 C15 . 1.5243(18) ?
    C5 C11 . 1.5315(18) ?
    C6 C7 . 1.5260(19) ?
    C6 H6A . 0.97 ?
    C6 H6B . 0.97 ?
    C7 C8 . 1.514(2) ?
    C7 H7A . 0.97 ?
    C7 H7B . 0.97 ?
    C8 C9 . 1.514(2) ?
    C8 H8A . 0.97 ?
    C8 H8B . 0.97 ?
    C9 C10 . 1.5192(19) ?
    C9 H9A . 0.97 ?
    C9 H9B . 0.97 ?
    C10 H10A . 0.97 ?
    C10 H10B . 0.97 ?
    C11 C12 . 1.5213(18) ?
    C11 H11A . 0.97 ?
    C11 H11B . 0.97 ?
    C12 C13 . 1.516(2) ?
    C12 H12A . 0.97 ?
    C12 H12B . 0.97 ?
    C13 C14 . 1.511(2) ?
    C13 H13A . 0.97 ?
    C13 H13B . 0.97 ?
    C14 C15 . 1.5281(18) ?
    C14 H14A . 0.97 ?
    C14 H14B . 0.97 ?
    C15 H15A . 0.97 ?
    C15 H15B . 0.97 ?
loop_
    _geom_angle_atom_site_label_1
    _geom_angle_atom_site_label_2
    _geom_angle_atom_site_label_3
    _geom_angle_site_symmetry_1
    _geom_angle_site_symmetry_3
    _geom_angle
    _geom_angle_publ_flag
    C5 N1 C2 . . 109.28(9) ?
    C5 N1 H1 . . 108.7(14) ?
    C2 N1 H1 . . 107.6(14) ?
    N3 C2 N1 . . 103.04(9) ?
    N3 C2 C6 . . 111.13(10) ?
    N1 C2 C6 . . 110.88(10) ?
    N3 C2 C10 . . 110.55(9) ?
    N1 C2 C10 . . 111.11(10) ?
    C6 C2 C10 . . 109.97(10) ?
    C4 N3 C2 . . 113.89(9) ?
    C4 N3 H3 . . 123.1(10) ?
    C2 N3 H3 . . 122.6(10) ?
    O1 C4 N3 . . 126.68(11) ?
    O1 C4 C5 . . 125.05(11) ?
    N3 C4 C5 . . 108.25(10) ?
    N1 C5 C15 . . 111.71(11) ?
    N1 C5 C4 . . 103.74(9) ?
    C15 C5 C4 . . 111.26(10) ?
    N1 C5 C11 . . 112.27(11) ?
    C15 C5 C11 . . 109.53(10) ?
    C4 C5 C11 . . 108.18(10) ?
    C2 C6 C7 . . 112.42(11) ?
    C2 C6 H6A . . 109.1 ?
    C7 C6 H6A . . 109.1 ?
    C2 C6 H6B . . 109.1 ?
    C7 C6 H6B . . 109.1 ?
    H6A C6 H6B . . 107.9 ?
    C8 C7 C6 . . 111.17(12) ?
    C8 C7 H7A . . 109.4 ?
    C6 C7 H7A . . 109.4 ?
    C8 C7 H7B . . 109.4 ?
    C6 C7 H7B . . 109.4 ?
    H7A C7 H7B . . 108.0 ?
    C7 C8 C9 . . 110.33(12) ?
    C7 C8 H8A . . 109.6 ?
    C9 C8 H8A . . 109.6 ?
    C7 C8 H8B . . 109.6 ?
    C9 C8 H8B . . 109.6 ?
    H8A C8 H8B . . 108.1 ?
    C8 C9 C10 . . 111.04(12) ?
    C8 C9 H9A . . 109.4 ?
    C10 C9 H9A . . 109.4 ?
    C8 C9 H9B . . 109.4 ?
    C10 C9 H9B . . 109.4 ?
    H9A C9 H9B . . 108.0 ?
    C9 C10 C2 . . 112.71(11) ?
    C9 C10 H10A . . 109.0 ?
    C2 C10 H10A . . 109.0 ?
    C9 C10 H10B . . 109.0 ?
    C2 C10 H10B . . 109.0 ?
    H10A C10 H10B . . 107.8 ?
    C12 C11 C5 . . 112.13(11) ?
    C12 C11 H11A . . 109.2 ?
    C5 C11 H11A . . 109.2 ?
    C12 C11 H11B . . 109.2 ?
    C5 C11 H11B . . 109.2 ?
    H11A C11 H11B . . 107.9 ?
    C13 C12 C11 . . 110.91(12) ?
    C13 C12 H12A . . 109.5 ?
    C11 C12 H12A . . 109.5 ?
    C13 C12 H12B . . 109.5 ?
    C11 C12 H12B . . 109.5 ?
    H12A C12 H12B . . 108.0 ?
    C14 C13 C12 . . 111.04(12) ?
    C14 C13 H13A . . 109.4 ?
    C12 C13 H13A . . 109.4 ?
    C14 C13 H13B . . 109.4 ?
    C12 C13 H13B . . 109.4 ?
    H13A C13 H13B . . 108.0 ?
    C13 C14 C15 . . 111.62(12) ?
    C13 C14 H14A . . 109.3 ?
    C15 C14 H14A . . 109.3 ?
    C13 C14 H14B . . 109.3 ?
    C15 C14 H14B . . 109.3 ?
    H14A C14 H14B . . 108.0 ?
    C5 C15 C14 . . 112.45(11) ?
    C5 C15 H15A . . 109.1 ?
    C14 C15 H15A . . 109.1 ?
    C5 C15 H15B . . 109.1 ?
    C14 C15 H15B . . 109.1 ?
    H15A C15 H15B . . 107.8 ?
loop_
    _geom_torsion_atom_site_label_1
    _geom_torsion_atom_site_label_2
    _geom_torsion_atom_site_label_3
    _geom_torsion_atom_site_label_4
    _geom_torsion_site_symmetry_1
    _geom_torsion_site_symmetry_2
    _geom_torsion_site_symmetry_3
    _geom_torsion_site_symmetry_4
    _geom_torsion
    _geom_torsion_publ_flag
    C5 N1 C2 N3 . . . . 13.53(13) ?
    C5 N1 C2 C6 . . . . 132.50(11) ?
    C5 N1 C2 C10 . . . . -104.88(12) ?
    N1 C2 N3 C4 . . . . -9.88(14) ?
    C6 C2 N3 C4 . . . . -128.68(11) ?
    C10 C2 N3 C4 . . . . 108.91(12) ?
    C2 N3 C4 O1 . . . . -176.02(12) ?
    C2 N3 C4 C5 . . . . 2.38(14) ?
    C2 N1 C5 C15 . . . . -132.29(11) ?
    C2 N1 C5 C4 . . . . -12.35(13) ?
    C2 N1 C5 C11 . . . . 104.22(12) ?
    O1 C4 C5 N1 . . . . -175.37(12) ?
    N3 C4 C5 N1 . . . . 6.20(13) ?
    O1 C4 C5 C15 . . . . -55.12(17) ?
    N3 C4 C5 C15 . . . . 126.44(12) ?
    O1 C4 C5 C11 . . . . 65.24(16) ?
    N3 C4 C5 C11 . . . . -113.19(12) ?
    N3 C2 C6 C7 . . . . -69.54(14) ?
    N1 C2 C6 C7 . . . . 176.48(11) ?
    C10 C2 C6 C7 . . . . 53.21(14) ?
    C2 C6 C7 C8 . . . . -55.77(16) ?
    C6 C7 C8 C9 . . . . 56.55(17) ?
    C7 C8 C9 C10 . . . . -56.59(17) ?
    C8 C9 C10 C2 . . . . 55.99(16) ?
    N3 C2 C10 C9 . . . . 69.59(14) ?
    N1 C2 C10 C9 . . . . -176.64(11) ?
    C6 C2 C10 C9 . . . . -53.49(14) ?
    N1 C5 C11 C12 . . . . 69.59(14) ?
    C15 C5 C11 C12 . . . . -55.11(15) ?
    C4 C5 C11 C12 . . . . -176.55(11) ?
    C5 C11 C12 C13 . . . . 56.86(16) ?
    C11 C12 C13 C14 . . . . -56.04(17) ?
    C12 C13 C14 C15 . . . . 54.99(18) ?
    N1 C5 C15 C14 . . . . -71.20(15) ?
    C4 C5 C15 C14 . . . . 173.39(12) ?
    C11 C5 C15 C14 . . . . 53.83(15) ?
    C13 C14 C15 C5 . . . . -54.77(17) ?
loop_
    _geom_hbond_atom_site_label_D
    _geom_hbond_atom_site_label_H
    _geom_hbond_atom_site_label_A
    _geom_hbond_site_symmetry_A
    _geom_hbond_distance_DH
    _geom_hbond_distance_HA
    _geom_hbond_distance_DA
    _geom_hbond_angle_DHA
    _geom_hbond_publ_flag
    N3 H3 O1 2_666 0.87(2) 2.02(2) 2.8821(14) 172.0(10)
                                                     y
data_global
_journal_date_recd_electronic     2010-02-26
_journal_date_accepted     2010-04-02
_journal_name_full     'Acta Crystallographica, Section E'
_journal_year     2010
_journal_volume     66
_journal_issue      5
_journal_page_first     o1072
_journal_page_last     o1072
_journal_paper_category     QO
_journal_coeditor_code     CI5049
_publ_contact_author_name     'M. N. Ponnuswamy'
_publ_contact_author_address
;
Centre of Advanced Study in Crystallography and Biophysics
University of Madras
Guindy Campus
Chennai 600 025
India
;
_publ_contact_author_email     mnpsy2004@yahoo.com
_publ_contact_author_fax     '+91 44 2230 0122'
_publ_contact_author_phone     '91 44 2235 1367'
_publ_section_title
;
Cyclohexane-1-spiro-2'-imidazolidine-5'-spiro-1''-cyclohexan-4'-one
;
loop_
    _publ_author_name
    _publ_author_address
    'Kavitha, T.'
;
Centre of Advanced Study in Crystallography and Biophysics
University of Madras
Guindy Campus
Chennai 600 025
India
;
    'Ponnuswamy, S.'
;
Department of Chemistry
Government Arts College (Autonomous)
Coimbatore 641 018
India
;
    'Vijayalakshmi, R.'
;
Department of Chemistry
Queen Mary's College (Autonomous)
Chennai 600 004
India
;
    'Thenmozhi, M.'
;
Centre of Advanced Study in Crystallography and Biophysics
University of Madras
Guindy Campus
Chennai 600 025
India
;
    'Ponnuswamy, M. N.'
;
Centre of Advanced Study in Crystallography and Biophysics
University of Madras
Guindy Campus
Chennai 600 025
India
;
