# Supplementary material for: Cyclo­hexane-1-spiro-2′-imidazolidine-5′-spiro-1′′-cyclo­hexan-4′-one
Source: Acta Crystallogr Sect E Struct Rep Online. 2010 Apr 14;66(Pt 5):o1072. doi: 10.1107/S1600536810012468 (PMC2979210; doi:10.1107/S1600536810012468)
Supplement: Supplementary file 2 [file e-66-o1072-Isup2.hkl]

#
# h,k,l, Fc-squared, Fo-squared, sigma(Fo-squared) and status flag
#
data_I
_shelx_title ' chito in P -1'
_shelx_refln_list_code          4
_shelx_F_calc_maximum       70.20
_exptl_crystal_F_000       244.00
_reflns_d_resolution_high  0.8260
 
loop_
 _symmetry_equiv_pos_as_xyz
 'x, y, z'
 '-x, -y, -z'
 
_cell_length_a     5.8270
_cell_length_b    10.1703
_cell_length_c    10.6651
_cell_angle_alpha  86.103
_cell_angle_beta   81.331
_cell_angle_gamma  89.720
 
_shelx_F_squared_multiplier     1.000
 
loop_
 _refln_index_h
 _refln_index_k
 _refln_index_l
 _refln_F_squared_calc
 _refln_F_squared_meas
 _refln_F_squared_sigma
 _refln_observed_status
   1   0   0      887.15      853.29      7.82 o
   2   0   0        5.27        5.61      0.23 o
   3   0   0        5.04        4.94      0.19 o
   4   0   0        0.11        0.03      0.13 o
   5   0   0        2.35        2.44      0.26 o
   6   0   0       10.11        9.55      0.46 o
  -6   1   0        1.13        1.05      0.27 o
  -5   1   0       20.08       19.16      0.59 o
  -4   1   0        1.59        1.30      0.14 o
  -3   1   0      535.72      561.76      6.63 o
  -2   1   0      150.13      153.96      1.49 o
  -1   1   0     4928.64     4467.63     38.29 o
   1   1   0     1221.60     1114.23     10.96 o
   2   1   0      125.31      127.58      1.19 o
   3   1   0      242.99      219.39      5.33 o
   4   1   0      162.61      154.10      2.71 o
   5   1   0       10.15        8.48      0.40 o
   6   1   0        1.56        1.03      0.26 o
  -6   2   0        0.81        0.56      0.23 o
  -5   2   0        1.60        1.57      0.24 o
  -4   2   0       11.84       10.80      0.37 o
  -3   2   0        5.11        3.32      0.24 o
  -2   2   0      462.40      486.19      4.48 o
  -1   2   0      963.94      894.41      7.70 o
   0   2   0     4883.85     4367.59     34.37 o
   1   2   0      104.65      109.03      1.09 o
   2   2   0      358.77      365.26      3.65 o
   3   2   0      123.34      133.73      1.61 o
   4   2   0        2.25        2.76      0.22 o
   5   2   0       14.96       12.42      0.50 o
   6   2   0        2.53        2.13      0.31 o
  -6   3   0        5.89        6.07      0.41 o
  -5   3   0       12.94       13.23      0.52 o
  -4   3   0       13.96       13.26      0.41 o
  -3   3   0      125.73      145.18      1.91 o
  -2   3   0      774.34      743.70      7.94 o
  -1   3   0      814.97      795.90      7.56 o
   0   3   0      167.44      174.57      1.56 o
   1   3   0        0.41        0.14      0.06 o
   2   3   0        0.68        2.16      0.14 o
   3   3   0        0.11        1.04      0.14 o
   4   3   0      298.64      296.34      3.71 o
   5   3   0      124.03      120.11      1.98 o
   6   3   0       18.75       18.79      0.66 o
  -6   4   0        0.80        1.19      0.28 o
  -5   4   0        7.05        7.94      0.41 o
  -4   4   0      135.14      138.18      1.92 o
  -3   4   0      294.68      282.50      3.24 o
  -2   4   0       19.50       20.85      0.35 o
  -1   4   0       12.66       12.53      0.21 o
   0   4   0        4.87        2.89      0.10 o
   1   4   0      120.67      119.05      1.24 o
   2   4   0      461.72      495.77      5.03 o
   3   4   0      161.89      180.38      2.34 o
   4   4   0       52.73       46.10      0.78 o
   5   4   0      136.40      129.78      2.12 o
   6   4   0       12.01       11.07      0.60 o
  -6   5   0        5.55        5.53      0.65 o
  -5   5   0        4.53        4.71      0.32 o
  -4   5   0       64.55       65.65      1.12 o
  -3   5   0        0.80        0.70      0.14 o
  -2   5   0       90.60       96.89      1.16 o
  -1   5   0      144.32      152.38      1.58 o
   0   5   0       36.43       35.68      0.63 o
   1   5   0       22.24       23.60      0.40 o
   2   5   0      117.74      127.52      1.74 o
   3   5   0        7.52        6.58      0.37 o
   4   5   0      243.18      235.62      3.42 o
   5   5   0       12.52       11.82      0.47 o
   6   5   0       13.09       13.65      0.61 o
  -6   6   0        0.21        0.41      0.29 o
  -5   6   0        0.31        0.69      0.24 o
  -4   6   0       22.07       22.78      0.78 o
  -3   6   0      166.58      164.84      2.06 o
  -2   6   0        4.44        3.62      0.19 o
  -1   6   0        1.25        1.39      0.12 o
   0   6   0        3.16        2.32      0.15 o
   1   6   0       61.11       65.44      0.87 o
   2   6   0        0.54        0.39      0.13 o
   3   6   0       10.36        8.94      0.32 o
   4   6   0        0.00        0.11      0.21 o
   5   6   0        0.00        0.07      0.22 o
   6   6   0        0.00       -0.26      0.26 o
  -5   7   0        8.57        8.16      0.45 o
  -4   7   0       33.65       34.50      0.85 o
  -3   7   0        8.16        5.29      0.34 o
  -2   7   0        2.79        2.37      0.18 o
  -1   7   0        0.10       -0.03      0.10 o
   0   7   0       21.35       17.88      0.43 o
   1   7   0      214.67      220.91      2.46 o
   2   7   0        2.24        1.67      0.18 o
   3   7   0        4.12        2.87      0.28 o
   4   7   0        1.46        1.48      0.27 o
   5   7   0       17.83       22.26      0.67 o
  -5   8   0        0.03       -0.04      0.25 o
  -4   8   0        0.02        0.01      0.20 o
  -3   8   0       29.16       30.30      0.72 o
  -2   8   0       43.01       43.73      0.78 o
  -1   8   0        5.77        5.43      0.26 o
   0   8   0      190.55      183.21      2.82 o
   1   8   0       39.24       38.23      0.66 o
   2   8   0        2.01        1.60      0.29 o
   3   8   0        0.18        0.11      0.21 o
   4   8   0        2.95        1.63      0.29 o
   5   8   0        2.00        1.48      0.33 o
  -4   9   0        1.75        1.63      0.27 o
  -3   9   0       36.17       33.83      0.80 o
  -2   9   0        4.52        5.12      0.32 o
  -1   9   0        8.23        6.76      0.49 o
   0   9   0       33.45       32.60      0.82 o
   1   9   0       37.48       34.31      1.01 o
   2   9   0       73.89       78.28      1.71 o
   3   9   0        9.71        7.73      0.44 o
   4   9   0        7.73        6.34      0.44 o
  -4  10   0        0.21       -0.12      0.26 o
  -3  10   0        8.10        8.91      0.53 o
  -2  10   0        4.75        4.24      0.32 o
  -1  10   0        3.44        2.30      0.29 o
   0  10   0        2.82        2.03      0.28 o
   1  10   0       41.89       42.68      1.21 o
   2  10   0        2.12        1.34      0.33 o
   3  10   0        0.77        1.07      0.35 o
   4  10   0        0.83        0.47      0.36 o
  -3  11   0        0.41        0.13      0.26 o
  -2  11   0        5.71        8.28      0.49 o
  -1  11   0       33.89       37.90      1.08 o
   0  11   0       61.60       66.26      1.73 o
   1  11   0       58.31       55.83      1.49 o
   2  11   0       17.63       19.08      1.04 o
   3  11   0        4.82        6.27      0.72 o
  -1  12   0       26.11       24.06      0.95 o
   0  12   0        4.02        4.06      0.45 o
   1  12   0        4.76        4.63      0.57 o
  -1 -12   1        3.00        4.08      0.50 o
   0 -12   1        5.69        6.19      0.47 o
   1 -12   1        1.97        2.27      0.43 o
  -2 -11   1       10.42       10.78      0.82 o
  -1 -11   1        5.88        5.45      0.48 o
   0 -11   1        2.68        2.85      0.34 o
   1 -11   1        2.82        2.97      0.36 o
   2 -11   1        0.54        0.04      0.26 o
   3 -11   1        1.26        2.30      0.36 o
  -3 -10   1        1.55        1.19      0.30 o
  -2 -10   1       17.30       17.18      0.76 o
  -1 -10   1       34.39       35.56      1.09 o
   0 -10   1       34.28       31.30      0.85 o
   1 -10   1        0.28        0.15      0.22 o
   2 -10   1       10.99        9.39      0.48 o
   3 -10   1        0.14        0.37      0.23 o
   4 -10   1        1.83        2.96      0.37 o
  -4  -9   1       10.86       11.01      0.54 o
  -3  -9   1       25.36       23.34      0.73 o
  -2  -9   1        8.95       10.79      0.60 o
  -1  -9   1      106.46      101.80      2.10 o
   0  -9   1       11.41       11.95      0.79 o
   1  -9   1       51.26       48.11      1.05 o
   2  -9   1       21.04       19.35      0.66 o
   3  -9   1        3.09        1.14      0.23 o
   4  -9   1        3.38        3.69      0.33 o
  -5  -8   1        3.75        4.32      0.42 o
  -4  -8   1        2.66        2.51      0.32 o
  -3  -8   1       49.33       46.70      1.03 o
  -2  -8   1      115.77      107.87      3.05 o
  -1  -8   1       57.06       50.81      1.22 o
   0  -8   1      181.15      174.60      3.04 o
   1  -8   1        4.98        4.97      0.28 o
   2  -8   1       27.54       26.95      0.70 o
   3  -8   1        1.65        2.14      0.26 o
   4  -8   1        8.58       10.69      0.75 o
   5  -8   1        0.13       -0.07      0.28 o
  -5  -7   1        8.05        8.07      0.44 o
  -4  -7   1        8.56        8.63      0.45 o
  -3  -7   1      146.84      138.53      3.12 o
  -2  -7   1       34.25       33.15      0.86 o
  -1  -7   1      159.67      162.94      2.05 o
   0  -7   1       65.26       62.24      1.55 o
   1  -7   1        2.32        2.80      0.17 o
   2  -7   1        1.79        1.89      0.17 o
   3  -7   1       38.44       35.11      0.63 o
   4  -7   1       14.81       13.40      0.49 o
   5  -7   1        1.40        1.72      0.30 o
  -5  -6   1       18.68       20.04      0.71 o
  -4  -6   1       55.29       47.94      1.03 o
  -3  -6   1       22.98       21.59      0.49 o
  -2  -6   1       11.85       14.96      0.47 o
  -1  -6   1        3.45        4.83      0.19 o
   0  -6   1      102.63      111.90      1.59 o
   1  -6   1      199.32      181.13      2.12 o
   2  -6   1        8.25        7.06      0.25 o
   3  -6   1       81.09       79.05      1.20 o
   4  -6   1       14.47       16.02      0.56 o
   5  -6   1       13.14       11.08      0.60 o
   6  -6   1       15.56       16.76      0.69 o
  -6  -5   1        4.44        3.74      0.39 o
  -5  -5   1        1.42        0.91      0.24 o
  -4  -5   1       90.32       83.16      1.46 o
  -3  -5   1       34.81       39.97      0.68 o
  -2  -5   1       38.91       46.11      0.78 o
  -1  -5   1       54.32       54.11      0.77 o
   0  -5   1      257.80      237.27      3.05 o
   1  -5   1       71.41       64.08      0.87 o
   2  -5   1        1.49        1.48      0.18 o
   3  -5   1        9.49        5.78      0.25 o
   4  -5   1      120.56      114.40      1.70 o
   5  -5   1        7.59        8.05      0.56 o
   6  -5   1        4.78        5.32      0.44 o
  -6  -4   1        7.75        7.90      0.47 o
  -5  -4   1       32.93       32.40      0.83 o
  -4  -4   1       36.70       34.86      0.66 o
  -3  -4   1       42.40       45.32      0.78 o
  -2  -4   1      109.18      122.40      1.65 o
  -1  -4   1      211.93      242.40      2.56 o
   0  -4   1        6.68        5.67      0.18 o
   1  -4   1       31.54       30.77      0.41 o
   2  -4   1      411.37      419.40      4.63 o
   3  -4   1      542.59      518.34      6.19 o
   4  -4   1        1.70        1.91      0.21 o
   5  -4   1       16.39       17.46      0.61 o
   6  -4   1        0.01        0.36      0.24 o
  -6  -3   1       27.14       28.84      0.91 o
  -5  -3   1       35.42       33.84      1.10 o
  -4  -3   1      117.81      106.01      1.53 o
  -3  -3   1      329.93      354.30      3.95 o
  -2  -3   1      861.22      930.99      9.91 o
  -1  -3   1      729.70      731.51      7.27 o
   0  -3   1        8.10        6.65      0.16 o
   1  -3   1     1161.65     1123.64      9.74 o
   2  -3   1      165.52      160.91      1.70 o
   3  -3   1      100.21       98.00      1.36 o
   4  -3   1        0.33        0.27      0.13 o
   5  -3   1      103.26      102.31      1.74 o
   6  -3   1        1.68        1.57      0.29 o
  -6  -2   1        1.20        1.27      0.29 o
  -5  -2   1       22.07       22.57      0.66 o
  -4  -2   1       10.18        7.86      0.40 o
  -3  -2   1      442.87      465.25      5.08 o
  -2  -2   1        6.45        5.90      0.21 o
  -1  -2   1     1458.22     1341.55     21.70 o
   0  -2   1      905.95      859.46      8.06 o
   1  -2   1     1015.96     1004.21      9.10 o
   2  -2   1        0.02        0.02      0.05 o
   3  -2   1        0.03       -0.05      0.09 o
   4  -2   1       55.53       50.47      0.85 o
   5  -2   1       88.23       92.01      1.59 o
   6  -2   1       22.79       23.58      0.73 o
  -6  -1   1        4.40        4.69      0.38 o
  -5  -1   1        0.12       -0.03      0.18 o
  -4  -1   1      344.70      348.11      3.92 o
  -3  -1   1      101.02      100.43      1.16 o
  -2  -1   1        1.41        0.64      0.07 o
  -1  -1   1     2839.40     2651.54     24.29 o
   0  -1   1      882.13      820.15      9.64 o
   1  -1   1     1866.64     1864.03     15.34 o
   2  -1   1      395.54      388.84      3.40 o
   3  -1   1       11.74        9.42      0.30 o
   4  -1   1        2.78        2.44      0.18 o
   5  -1   1      114.39      114.49      1.87 o
   6  -1   1        5.32        5.72      0.43 o
   7  -1   1        3.56        4.57      0.42 o
  -6   0   1        0.61        0.46      0.24 o
  -5   0   1        9.52        9.23      0.55 o
  -4   0   1       71.63       75.22      1.06 o
  -3   0   1       30.41       28.50      0.45 o
  -2   0   1      885.04      903.44      7.75 o
  -1   0   1      139.32      126.65      1.09 o
   1   0   1     1940.55     1838.46     15.13 o
   2   0   1       55.80       57.77      0.59 o
   3   0   1       10.97       10.34      0.25 o
   4   0   1        4.08        3.88      0.20 o
   5   0   1       32.48       28.08      0.79 o
   6   0   1        3.13        3.77      0.35 o
   7   0   1        0.58        0.73      0.34 o
  -6   1   1        1.89        2.01      0.30 o
  -5   1   1        1.88        1.90      0.25 o
  -4   1   1        5.35        6.70      0.27 o
  -3   1   1      287.64      291.30      3.01 o
  -2   1   1     1512.96     1525.07     13.92 o
  -1   1   1      107.41       98.02      0.90 o
   0   1   1      244.54      231.81      2.82 o
   1   1   1     2584.14     2371.33     19.46 o
   2   1   1      105.98      112.31      1.00 o
   3   1   1       19.52       20.18      0.35 o
   4   1   1        0.21        1.02      0.15 o
   5   1   1       55.92       50.46      1.03 o
   6   1   1       11.81        9.83      0.47 o
   7   1   1        3.01        3.59      0.44 o
  -6   2   1        0.00        0.02      0.21 o
  -5   2   1        7.46        7.66      0.39 o
  -4   2   1        2.49        2.02      0.18 o
  -3   2   1      161.88      162.79      2.44 o
  -2   2   1     1091.81     1118.68     11.83 o
  -1   2   1        2.69        5.07      0.15 o
   0   2   1     1252.95     1152.33      8.76 o
   1   2   1     4346.17     4148.75     40.45 o
   2   2   1        0.72        0.49      0.07 o
   3   2   1       39.48       41.06      0.54 o
   4   2   1        1.67        1.59      0.16 o
   5   2   1        2.46        3.54      0.30 o
   6   2   1       12.72       13.63      0.58 o
  -6   3   1        2.30        2.69      0.33 o
  -5   3   1       13.38       15.15      0.60 o
  -4   3   1        5.73        5.31      0.27 o
  -3   3   1        0.04        0.43      0.11 o
  -2   3   1      767.69      823.10      8.21 o
  -1   3   1      481.40      467.85      3.91 o
   0   3   1        8.34        9.55      0.15 o
   1   3   1      115.84      115.41      1.24 o
   2   3   1      192.56      188.33      1.96 o
   3   3   1       58.15       59.64      0.92 o
   4   3   1      108.01      109.02      1.43 o
   5   3   1      111.39      104.06      1.75 o
   6   3   1        5.55        5.16      0.40 o
  -6   4   1        1.27        1.55      0.27 o
  -5   4   1        2.31        1.88      0.24 o
  -4   4   1       18.12       17.97      0.45 o
  -3   4   1       11.78       16.06      0.35 o
  -2   4   1      418.88      450.88      4.30 o
  -1   4   1       62.64       64.26      0.73 o
   0   4   1       21.96       21.24      0.29 o
   1   4   1      636.70      607.33      6.18 o
   2   4   1      776.70      798.75      7.98 o
   3   4   1       87.15       89.04      1.17 o
   4   4   1        0.88        1.75      0.19 o
   5   4   1       48.30       48.15      1.03 o
   6   4   1       18.39       16.53      0.64 o
  -6   5   1       28.28       33.30      0.85 o
  -5   5   1        0.02       -0.10      0.19 o
  -4   5   1        2.54        2.64      0.22 o
  -3   5   1        1.45        1.53      0.15 o
  -2   5   1       32.10       28.94      0.52 o
  -1   5   1       24.83       22.27      0.36 o
   0   5   1       54.62       45.88      0.53 o
   1   5   1      172.58      172.03      1.89 o
   2   5   1      467.78      498.92      5.08 o
   3   5   1        3.55        3.34      0.18 o
   4   5   1       32.04       30.72      0.66 o
   5   5   1      153.64      145.09      2.10 o
   6   5   1        5.24        4.49      0.40 o
  -6   6   1        3.78        5.24      0.44 o
  -5   6   1        1.94        2.72      0.28 o
  -4   6   1        2.67        1.76      0.23 o
  -3   6   1       80.00       83.68      1.32 o
  -2   6   1        2.80        2.54      0.17 o
  -1   6   1       43.09       37.97      0.54 o
   0   6   1       25.78       27.02      0.43 o
   1   6   1      193.65      200.16      2.27 o
   2   6   1       51.45       54.93      0.93 o
   3   6   1        0.00        0.29      0.15 o
   4   6   1        9.76        9.71      0.44 o
   5   6   1       21.84       21.96      0.64 o
   6   6   1        8.44        7.69      0.59 o
  -5   7   1        1.07        1.09      0.25 o
  -4   7   1        6.29        8.21      0.38 o
  -3   7   1        6.11        6.24      0.27 o
  -2   7   1       13.68       11.29      0.32 o
  -1   7   1       23.29       22.41      0.43 o
   0   7   1       37.53       32.58      0.51 o
   1   7   1      110.88      109.76      1.31 o
   2   7   1       10.12        9.48      0.40 o
   3   7   1       76.69       80.95      1.28 o
   4   7   1       37.39       34.59      0.85 o
   5   7   1        7.00        8.24      0.57 o
  -5   8   1        0.58        0.91      0.29 o
  -4   8   1        8.41        5.65      0.35 o
  -3   8   1       10.96        9.06      0.44 o
  -2   8   1      201.59      192.46      2.38 o
  -1   8   1        1.46        1.75      0.18 o
   0   8   1       38.86       39.22      0.63 o
   1   8   1       43.11       44.92      0.74 o
   2   8   1       19.48       22.30      0.55 o
   3   8   1       34.77       32.48      0.81 o
   4   8   1       43.89       37.90      0.93 o
   5   8   1       19.32       21.63      0.90 o
  -4   9   1        4.84        3.20      0.32 o
  -3   9   1       32.40       32.23      0.77 o
  -2   9   1        0.18        0.30      0.19 o
  -1   9   1       82.34       84.37      1.57 o
   0   9   1       28.92       27.70      0.77 o
   1   9   1       26.78       27.42      0.71 o
   2   9   1       12.87       13.26      0.50 o
   3   9   1        3.23        1.51      0.28 o
   4   9   1        9.63       11.27      0.53 o
  -4  10   1        2.35        3.51      0.39 o
  -3  10   1        0.86        0.49      0.22 o
  -2  10   1      132.97      134.27      2.03 o
  -1  10   1       21.91       24.10      0.74 o
   0  10   1        4.48        3.27      0.31 o
   1  10   1        5.27        5.88      0.46 o
   2  10   1       27.01       25.22      0.89 o
   3  10   1        2.91        2.46      0.27 o
   4  10   1        0.43        0.19      0.33 o
  -3  11   1        2.01        1.98      0.33 o
  -2  11   1        2.46        2.42      0.30 o
  -1  11   1        1.97        1.77      0.31 o
   0  11   1        1.78        1.41      0.29 o
   1  11   1        7.01        6.59      0.65 o
   2  11   1        4.38        4.39      0.59 o
   3  11   1       16.55       19.92      0.87 o
  -1  12   1        3.15        3.98      0.46 o
   0  12   1       21.20       22.29      0.88 o
   1  12   1        9.55       10.32      0.65 o
   0 -12   2       22.37       26.97      0.89 o
  -2 -11   2        0.00        0.15      0.41 o
  -1 -11   2        4.58        4.37      0.46 o
   0 -11   2       14.72       16.28      0.66 o
   1 -11   2        7.61        9.28      0.50 o
   2 -11   2        2.66        3.25      0.38 o
  -3 -10   2        6.46        7.38      0.48 o
  -2 -10   2       15.90       17.54      0.97 o
  -1 -10   2       15.63       17.50      1.12 o
   0 -10   2       10.36        9.64      0.54 o
   1 -10   2        2.81        2.50      0.31 o
   2 -10   2        0.16        0.17      0.22 o
   3 -10   2        2.41        2.31      0.30 o
  -4  -9   2       33.27       38.07      1.01 o
  -3  -9   2        0.91        0.64      0.26 o
  -2  -9   2      113.49      106.39      2.17 o
  -1  -9   2      105.33      102.85      2.31 o
   0  -9   2        0.61        0.64      0.26 o
   1  -9   2        2.84        1.76      0.26 o
   2  -9   2        2.95        3.58      0.32 o
   3  -9   2        0.98        0.75      0.23 o
   4  -9   2        7.30        9.84      0.46 o
  -4  -8   2        2.36        2.17      0.33 o
  -3  -8   2       59.15       55.56      1.17 o
  -2  -8   2       89.37       81.88      1.83 o
  -1  -8   2        6.67        7.64      0.42 o
   0  -8   2      127.59      121.32      2.01 o
   1  -8   2        4.08        3.51      0.25 o
   2  -8   2        1.90        1.08      0.20 o
   3  -8   2        0.56        0.77      0.20 o
   4  -8   2        0.49        1.01      0.24 o
   5  -8   2       45.01       55.17      1.26 o
  -5  -7   2        0.94        0.55      0.35 o
  -4  -7   2        2.48        1.79      0.28 o
  -3  -7   2      137.20      131.41      1.91 o
  -2  -7   2        3.64        3.61      0.25 o
  -1  -7   2       34.85       33.93      0.57 o
   0  -7   2       29.74       34.73      0.63 o
   1  -7   2       47.30       46.28      0.76 o
   2  -7   2       22.98       24.67      0.52 o
   3  -7   2        0.52        0.29      0.13 o
   4  -7   2        0.49        0.94      0.22 o
   5  -7   2       21.13       22.88      0.68 o
  -5  -6   2        2.82        2.16      0.28 o
  -4  -6   2       48.87       45.99      0.90 o
  -3  -6   2        1.50        1.56      0.18 o
  -2  -6   2        0.43        0.57      0.14 o
  -1  -6   2       23.09       22.40      0.39 o
   0  -6   2      309.91      307.40      3.29 o
   1  -6   2       72.71       72.30      0.95 o
   2  -6   2       51.62       52.30      0.67 o
   3  -6   2        3.08        2.67      0.18 o
   4  -6   2       44.52       47.83      0.93 o
   5  -6   2        3.56        1.16      0.26 o
   6  -6   2        0.03        0.05      0.26 o
  -6  -5   2        1.35        1.54      0.33 o
  -5  -5   2        9.26        9.09      0.46 o
  -4  -5   2       21.18       21.54      0.53 o
  -3  -5   2        5.06        6.20      0.28 o
  -2  -5   2      194.95      206.38      2.44 o
  -1  -5   2       98.92      118.53      1.28 o
   0  -5   2       74.17       74.45      0.92 o
   1  -5   2       30.28       28.78      0.43 o
   2  -5   2       10.51        7.46      0.19 o
   3  -5   2      240.33      225.40      3.14 o
   4  -5   2      444.93      432.07      5.31 o
   5  -5   2        0.01       -0.20      0.20 o
   6  -5   2        2.06        2.53      0.39 o
  -6  -4   2        0.22       -0.06      0.25 o
  -5  -4   2        0.45        0.59      0.24 o
  -4  -4   2        2.09        3.50      0.24 o
  -3  -4   2       66.47       70.91      0.93 o
  -2  -4   2      140.75      158.02      1.89 o
  -1  -4   2       10.33       13.60      0.27 o
   0  -4   2       21.79       18.28      0.32 o
   1  -4   2      917.71      915.42      7.96 o
   2  -4   2      813.05      813.39      8.05 o
   3  -4   2      443.45      416.91      4.61 o
   4  -4   2        0.23        0.27      0.17 o
   5  -4   2       11.53       10.11      0.46 o
   6  -4   2        1.77        2.07      0.32 o
  -6  -3   2        6.00        5.93      0.42 o
  -5  -3   2       12.38       12.87      0.53 o
  -4  -3   2       18.10       17.99      0.49 o
  -3  -3   2        0.99        1.10      0.14 o
  -2  -3   2      103.64      103.81      1.29 o
  -1  -3   2        4.77        4.70      0.15 o
   0  -3   2      464.01      472.63      4.81 o
   1  -3   2      518.82      515.97      4.76 o
   2  -3   2      203.42      220.76      2.00 o
   3  -3   2        0.91        1.59      0.13 o
   4  -3   2      256.84      265.27      3.33 o
   5  -3   2        0.32        0.35      0.21 o
   6  -3   2       16.24       15.26      0.61 o
  -6  -2   2        1.72        2.09      0.32 o
  -5  -2   2        1.99        1.61      0.34 o
  -4  -2   2        4.30        4.00      0.25 o
  -3  -2   2       82.26       75.42      1.01 o
  -2  -2   2       48.22       48.18      0.62 o
  -1  -2   2      162.60      168.06      1.75 o
   0  -2   2       15.80       10.28      0.18 o
   1  -2   2     1512.55     1504.34     13.78 o
   2  -2   2        1.13        1.96      0.09 o
   3  -2   2        9.89        9.13      0.51 o
   4  -2   2        3.80        3.82      0.21 o
   5  -2   2        9.89       10.10      0.50 o
   6  -2   2        0.01       -0.23      0.23 o
  -6  -1   2        9.52       13.22      0.57 o
  -5  -1   2       18.71       19.83      0.63 o
  -4  -1   2       50.52       49.82      0.79 o
  -3  -1   2       11.20       15.01      0.34 o
  -2  -1   2      340.88      339.11      3.69 o
  -1  -1   2     1018.66     1024.01      9.43 o
   0  -1   2      692.70      671.41      7.18 o
   1  -1   2        0.00       -0.03      0.03 o
   2  -1   2       29.78       23.95      0.32 o
   3  -1   2        0.04        0.03      0.07 o
   4  -1   2       11.06       12.10      0.38 o
   5  -1   2        7.52        6.27      0.32 o
   6  -1   2       81.32       83.25      1.91 o
   7  -1   2        0.80        0.66      0.35 o
  -6   0   2        1.72        1.22      0.28 o
  -5   0   2       34.90       35.63      0.85 o
  -4   0   2       84.25       83.25      1.15 o
  -3   0   2      314.83      327.50      3.63 o
  -2   0   2      698.94      684.39      7.29 o
  -1   0   2        4.65        3.70      0.09 o
   0   0   2       16.25       11.82      0.36 o
   1   0   2        0.21       -0.03      0.03 o
   2   0   2       24.75       23.36      0.47 o
   3   0   2       45.04       46.42      0.61 o
   4   0   2        0.27        0.54      0.13 o
   5   0   2       71.22       70.70      1.67 o
   6   0   2        2.32        1.42      0.28 o
   7   0   2        4.41        3.51      0.46 o
  -6   1   2        0.34        0.11      0.24 o
  -5   1   2       38.89       42.75      0.85 o
  -4   1   2       23.47       26.22      0.53 o
  -3   1   2      282.95      289.37      3.24 o
  -2   1   2        0.57        0.32      0.10 o
  -1   1   2       11.94       17.94      0.20 o
   0   1   2      332.40      302.49      2.98 o
   1   1   2      882.96      856.72      7.87 o
   2   1   2       43.11       36.48      0.41 o
   3   1   2        8.67        8.63      0.21 o
   4   1   2       27.01       28.85      0.74 o
   5   1   2       22.99       24.49      0.66 o
   6   1   2       40.49       41.70      0.98 o
   7   1   2        0.11       -0.28      0.28 o
  -6   2   2        0.43        0.89      0.27 o
  -5   2   2        5.21        3.58      0.31 o
  -4   2   2       83.32       79.45      1.11 o
  -3   2   2      492.53      513.29      5.58 o
  -2   2   2       61.97       67.26      0.80 o
  -1   2   2     1461.27     1405.98     11.86 o
   0   2   2      802.51      779.47      6.16 o
   1   2   2       50.37       42.05      0.43 o
   2   2   2       52.44       52.66      0.58 o
   3   2   2       79.31       77.08      0.86 o
   4   2   2       12.06       13.68      0.36 o
   5   2   2        0.20        0.00      0.15 o
   6   2   2        0.16        0.38      0.24 o
  -6   3   2        3.61        4.72      0.35 o
  -5   3   2        1.15        1.22      0.27 o
  -4   3   2        8.61        6.94      0.28 o
  -3   3   2        1.63        1.66      0.15 o
  -2   3   2      269.81      278.78      3.05 o
  -1   3   2       11.25       10.62      0.19 o
   0   3   2       82.72       85.46      0.71 o
   1   3   2      216.46      229.21      1.94 o
   2   3   2       47.70       51.45      0.59 o
   3   3   2      193.40      210.65      2.41 o
   4   3   2       48.32       55.24      0.78 o
   5   3   2       18.26       17.38      0.52 o
   6   3   2       29.67       31.34      0.85 o
  -6   4   2        0.00       -0.22      0.22 o
  -5   4   2        4.66        4.14      0.29 o
  -4   4   2        0.32        0.13      0.14 o
  -3   4   2        2.92        3.05      0.17 o
  -2   4   2        0.64        1.33      0.11 o
  -1   4   2        2.62        2.45      0.11 o
   0   4   2      174.83      171.54      1.51 o
   1   4   2      318.71      334.85      3.19 o
   2   4   2      104.30      116.72      1.22 o
   3   4   2       14.48       17.40      0.38 o
   4   4   2       72.96       71.43      1.03 o
   5   4   2        5.33        4.75      0.34 o
   6   4   2       22.64       21.97      0.72 o
  -6   5   2       10.28       13.12      0.54 o
  -5   5   2        0.27        0.27      0.20 o
  -4   5   2        0.15        0.54      0.17 o
  -3   5   2        1.70        1.62      0.15 o
  -2   5   2       31.90       28.18      0.47 o
  -1   5   2      203.11      197.58      1.99 o
   0   5   2      105.43       96.70      0.92 o
   1   5   2       14.02       15.90      0.27 o
   2   5   2       93.01      113.78      1.31 o
   3   5   2       33.99       40.26      0.62 o
   4   5   2        9.80        9.77      0.38 o
   5   5   2       14.31       14.20      0.60 o
   6   5   2        1.25        1.70      0.52 o
  -5   6   2        5.65        5.98      0.36 o
  -4   6   2        1.07        1.06      0.19 o
  -3   6   2       38.15       34.46      0.64 o
  -2   6   2       85.65       81.95      1.04 o
  -1   6   2       39.74       40.21      0.59 o
   0   6   2       37.70       34.19      0.45 o
   1   6   2       94.69      105.64      1.17 o
   2   6   2        0.01        0.28      0.10 o
   3   6   2      231.60      221.88      2.61 o
   4   6   2       63.28       61.86      1.06 o
   5   6   2       25.01       24.86      0.66 o
   6   6   2        8.58        9.26      0.83 o
  -5   7   2        0.48        0.25      0.22 o
  -4   7   2       10.36        9.33      0.43 o
  -3   7   2       42.93       39.42      0.86 o
  -2   7   2       19.37       15.18      0.37 o
  -1   7   2        5.70        5.76      0.22 o
   0   7   2        2.63        2.19      0.13 o
   1   7   2        0.00        0.01      0.09 o
   2   7   2       45.19       42.51      0.68 o
   3   7   2      203.28      209.42      2.75 o
   4   7   2        9.46        8.37      0.42 o
   5   7   2        0.28        1.06      0.38 o
  -5   8   2        0.00       -0.08      0.25 o
  -4   8   2        0.44        0.05      0.24 o
  -3   8   2        2.56        2.48      0.21 o
  -2   8   2        2.38        1.63      0.19 o
  -1   8   2       18.58       18.09      0.45 o
   0   8   2        0.10        0.13      0.10 o
   1   8   2        0.58        0.70      0.13 o
   2   8   2        2.44        2.76      0.25 o
   3   8   2       38.24       41.68      0.75 o
   4   8   2       13.42       15.09      0.58 o
   5   8   2        0.18        0.07      0.31 o
  -4   9   2        1.16        1.48      0.28 o
  -3   9   2        7.52        4.80      0.34 o
  -2   9   2       25.49       23.13      0.56 o
  -1   9   2       37.29       37.22      0.71 o
   0   9   2        0.07        0.19      0.16 o
   1   9   2        0.01        0.22      0.14 o
   2   9   2        1.21        1.71      0.20 o
   3   9   2        4.87        6.34      0.33 o
   4   9   2        1.67        2.15      0.38 o
  -3  10   2        0.52        0.40      0.23 o
  -2  10   2        3.53        3.27      0.29 o
  -1  10   2       27.70       28.26      0.70 o
   0  10   2       16.44       15.80      0.66 o
   1  10   2        9.71        8.48      0.50 o
   2  10   2        1.85        1.37      0.32 o
   3  10   2        3.68        4.17      0.34 o
   4  10   2       11.66       12.20      0.57 o
  -2  11   2        2.37        2.98      0.34 o
  -1  11   2       28.25       28.25      0.84 o
   0  11   2       10.28        9.09      0.48 o
   1  11   2        3.70        4.29      0.45 o
   2  11   2        6.06        5.92      0.64 o
   3  11   2        1.86        1.87      0.40 o
  -1  12   2        0.20        0.37      0.35 o
   0  12   2        2.76        2.38      0.48 o
   1  12   2        0.35        0.92      0.42 o
  -2 -11   3       15.96       18.70      1.28 o
  -1 -11   3       16.76       17.98      0.80 o
   0 -11   3       26.72       29.32      0.88 o
   1 -11   3        6.33        8.04      0.48 o
   2 -11   3        0.59        0.27      0.30 o
  -3 -10   3       18.66       17.84      0.83 o
  -2 -10   3       16.48       15.51      0.94 o
  -1 -10   3       20.82       20.71      0.83 o
   0 -10   3        0.13        0.15      0.28 o
   1 -10   3        3.16        2.75      0.31 o
   2 -10   3        3.00        4.04      0.54 o
   3 -10   3        3.23        2.52      0.36 o
  -4  -9   3        3.39        2.92      0.55 o
  -3  -9   3        1.11        0.87      0.34 o
  -2  -9   3       11.84       14.08      0.67 o
  -1  -9   3        0.18        0.53      0.25 o
   0  -9   3        3.55        3.32      0.36 o
   1  -9   3        6.68        7.55      0.46 o
   2  -9   3        1.42        0.45      0.23 o
   3  -9   3        0.67        0.01      0.20 o
   4  -9   3        0.57       -0.16      0.22 o
  -4  -8   3        0.15        0.58      0.27 o
  -3  -8   3        4.99        5.09      0.44 o
  -2  -8   3       20.85       21.74      0.66 o
  -1  -8   3        1.32        0.69      0.19 o
   0  -8   3        1.65        1.27      0.23 o
   1  -8   3       51.51       50.06      0.93 o
   2  -8   3       42.70       42.35      0.96 o
   3  -8   3       12.57       16.82      0.54 o
   4  -8   3        0.25       -0.09      0.20 o
   5  -8   3       24.15       29.47      1.05 o
  -5  -7   3        0.04       -0.23      0.23 o
  -4  -7   3        0.21        0.18      0.23 o
  -3  -7   3       49.91       51.67      0.95 o
  -2  -7   3       27.10       26.48      0.61 o
  -1  -7   3        0.13        0.12      0.14 o
   0  -7   3       16.25       15.91      0.45 o
   1  -7   3       73.30       71.46      1.05 o
   2  -7   3        8.88        9.55      0.35 o
   3  -7   3       38.04       39.41      0.81 o
   4  -7   3       34.19       34.89      0.79 o
   5  -7   3        1.60        0.91      0.27 o
  -5  -6   3        0.05        0.00      0.24 o
  -4  -6   3       18.08       22.22      0.81 o
  -3  -6   3        1.80        1.25      0.18 o
  -2  -6   3       10.83        9.67      0.32 o
  -1  -6   3       10.48        9.67      0.27 o
   0  -6   3       83.63       89.47      1.32 o
   1  -6   3       14.77       16.67      0.39 o
   2  -6   3       56.66       56.83      0.72 o
   3  -6   3      202.47      208.74      2.31 o
   4  -6   3       49.03       44.86      0.79 o
   5  -6   3        1.07        1.82      0.23 o
   6  -6   3        1.87        3.26      0.38 o
  -5  -5   3        0.19        0.28      0.24 o
  -4  -5   3        0.50        0.64      0.17 o
  -3  -5   3       57.17       56.43      0.87 o
  -2  -5   3        8.42        7.80      0.27 o
  -1  -5   3       15.47       16.40      0.33 o
   0  -5   3      168.09      156.77      2.08 o
   1  -5   3        5.89        5.77      0.35 o
   2  -5   3        0.55        0.95      0.11 o
   3  -5   3        1.05        1.25      0.29 o
   4  -5   3        7.72        7.86      0.31 o
   5  -5   3       17.22       14.79      0.56 o
   6  -5   3        0.08        0.05      0.38 o
  -6  -4   3        0.11        0.11      0.26 o
  -5  -4   3        1.49        1.68      0.28 o
  -4  -4   3       53.66       57.74      1.26 o
  -3  -4   3       43.89       46.42      0.64 o
  -2  -4   3       76.01       75.71      1.01 o
  -1  -4   3       22.81       18.58      0.32 o
   0  -4   3       66.42       59.98      0.89 o
   1  -4   3      169.26      176.57      1.76 o
   2  -4   3      117.72      135.06      1.38 o
   3  -4   3       97.38       92.78      1.11 o
   4  -4   3       91.82       86.69      1.32 o
   5  -4   3       23.41       21.41      0.65 o
   6  -4   3        1.39        2.61      0.33 o
  -6  -3   3       16.26       17.79      0.68 o
  -5  -3   3        0.04        0.05      0.26 o
  -4  -3   3        7.90        9.10      0.66 o
  -3  -3   3       23.54       25.46      0.45 o
  -2  -3   3        1.42        2.27      0.16 o
  -1  -3   3      274.87      275.59      3.08 o
   0  -3   3        4.57        4.28      0.23 o
   1  -3   3      580.29      602.97      5.96 o
   2  -3   3       85.21       91.49      0.91 o
   3  -3   3       50.71       52.55      0.66 o
   4  -3   3       11.96       11.70      0.32 o
   5  -3   3       27.50       27.10      0.64 o
   6  -3   3        0.27        0.27      0.24 o
  -6  -2   3        1.49        2.50      0.37 o
  -5  -2   3       39.39       43.49      1.04 o
  -4  -2   3       58.64       59.92      1.01 o
  -3  -2   3       22.15       21.55      0.43 o
  -2  -2   3      254.90      278.20      2.86 o
  -1  -2   3      345.22      361.79      3.99 o
   0  -2   3        0.54        0.79      0.07 o
   1  -2   3        8.70        9.14      0.19 o
   2  -2   3      978.56     1054.25      8.59 o
   3  -2   3        9.65       11.27      0.26 o
   4  -2   3        1.79        1.86      0.16 o
   5  -2   3        7.56        8.31      0.35 o
   6  -2   3        0.33        0.77      0.26 o
  -6  -1   3       36.46       41.49      1.15 o
  -5  -1   3       88.30       82.91      1.50 o
  -4  -1   3      189.85      189.38      2.76 o
  -3  -1   3        0.07        0.49      0.11 o
  -2  -1   3       64.42       73.28      0.92 o
  -1  -1   3       13.46       13.31      0.26 o
   0  -1   3        1.21        1.59      0.07 o
   1  -1   3     1762.30     1795.65     17.73 o
   2  -1   3      436.93      455.61      3.96 o
   3  -1   3       80.64       74.90      0.83 o
   4  -1   3        1.82        1.74      0.16 o
   5  -1   3        7.88        9.43      0.51 o
   6  -1   3       21.82       21.79      0.68 o
   7  -1   3        0.10       -0.29      0.29 o
  -6   0   3        5.67        4.84      0.40 o
  -5   0   3       23.40       22.39      0.60 o
  -4   0   3        3.00        2.65      0.24 o
  -3   0   3       65.83       66.81      0.91 o
  -2   0   3      161.29      167.09      1.89 o
  -1   0   3       24.98       22.76      0.30 o
   0   0   3      335.84      362.62      5.68 o
   1   0   3      337.96      355.61      3.32 o
   2   0   3       95.09       86.44      0.94 o
   3   0   3      106.31       98.22      1.03 o
   4   0   3        1.08        0.96      0.14 o
   5   0   3       17.52       18.45      0.51 o
   6   0   3        4.67        5.07      0.36 o
   7   0   3        1.35        0.77      0.71 o
  -6   1   3        7.77        5.14      0.39 o
  -5   1   3        0.37       -0.18      0.18 o
  -4   1   3      146.19      147.40      1.83 o
  -3   1   3      164.25      184.78      2.15 o
  -2   1   3       32.89       33.99      0.46 o
  -1   1   3       10.52        9.18      0.15 o
   0   1   3      342.78      348.87      5.47 o
   1   1   3       46.81       44.97      0.46 o
   2   1   3      270.88      273.76      2.43 o
   3   1   3        4.56        3.58      0.13 o
   4   1   3       22.50       25.01      0.48 o
   5   1   3       37.96       42.25      0.81 o
   6   1   3       11.89       10.76      0.49 o
   7   1   3        2.53        1.55      0.70 o
  -6   2   3        3.98        6.07      0.37 o
  -5   2   3        5.88        5.46      0.33 o
  -4   2   3        2.48        2.99      0.20 o
  -3   2   3        5.34        2.91      0.21 o
  -2   2   3      240.18      251.70      2.60 o
  -1   2   3       67.11       63.61      0.59 o
   0   2   3       13.61       14.28      0.22 o
   1   2   3      444.88      444.87      4.40 o
   2   2   3       45.68       46.12      0.53 o
   3   2   3       48.04       47.27      0.55 o
   4   2   3       67.79       64.35      0.92 o
   5   2   3       11.64       11.20      0.40 o
   6   2   3        7.48        7.32      0.50 o
  -6   3   3        4.53        3.26      0.32 o
  -5   3   3        1.65        3.61      0.32 o
  -4   3   3        1.66        1.82      0.19 o
  -3   3   3       77.47       85.70      1.05 o
  -2   3   3        0.06       -0.02      0.08 o
  -1   3   3       36.65       42.63      0.50 o
   0   3   3      810.09      835.58      6.57 o
   1   3   3     1083.15     1123.69      8.79 o
   2   3   3      235.86      252.13      2.25 o
   3   3   3       21.78       22.58      0.41 o
   4   3   3       19.50       17.63      0.38 o
   5   3   3        6.62        6.32      0.38 o
   6   3   3       13.51       13.54      0.67 o
  -6   4   3        4.07        7.32      0.75 o
  -5   4   3        3.64        3.50      0.29 o
  -4   4   3        0.07       -0.03      0.14 o
  -3   4   3        6.75        5.45      0.25 o
  -2   4   3       21.36       25.87      0.39 o
  -1   4   3       74.63       77.01      0.84 o
   0   4   3      607.90      593.34      4.95 o
   1   4   3      192.67      205.47      2.01 o
   2   4   3        1.45        1.34      0.09 o
   3   4   3       55.72       59.82      0.84 o
   4   4   3        3.97        4.78      0.23 o
   5   4   3        5.45        5.42      0.35 o
   6   4   3        0.34        0.46      0.30 o
  -5   5   3        0.02        0.04      0.19 o
  -4   5   3       26.11       25.02      0.56 o
  -3   5   3        0.11       -0.02      0.11 o
  -2   5   3        0.17        0.23      0.10 o
  -1   5   3       63.01       60.49      0.72 o
   0   5   3        0.07        0.37      0.07 o
   1   5   3       89.95       86.19      0.88 o
   2   5   3      671.67      703.42      6.20 o
   3   5   3       46.84       39.44      0.64 o
   4   5   3        4.29        5.11      0.28 o
   5   5   3        0.60        0.98      0.22 o
   6   5   3        4.54        2.74      0.41 o
  -5   6   3        7.32        8.67      0.44 o
  -4   6   3        0.69        1.19      0.20 o
  -3   6   3        2.13        1.20      0.16 o
  -2   6   3       19.97       19.84      0.40 o
  -1   6   3       25.84       26.48      0.40 o
   0   6   3       10.93       10.08      0.21 o
   1   6   3       19.35       24.51      0.37 o
   2   6   3        7.85        6.57      0.22 o
   3   6   3       24.06       24.66      0.47 o
   4   6   3       26.18       27.22      0.63 o
   5   6   3        6.61        5.11      0.38 o
   6   6   3        3.01        4.00      0.60 o
  -5   7   3        1.18        0.90      0.27 o
  -4   7   3        0.07        0.15      0.19 o
  -3   7   3       16.38       14.52      0.40 o
  -2   7   3        0.52        0.08      0.12 o
  -1   7   3        0.06        0.10      0.12 o
   0   7   3        0.43       -0.02      0.08 o
   1   7   3        0.00       -0.02      0.10 o
   2   7   3      161.38      169.34      1.89 o
   3   7   3      142.51      129.21      1.65 o
   4   7   3       73.76       78.77      1.28 o
   5   7   3        0.26       -0.05      0.29 o
  -4   8   3        1.98        0.93      0.23 o
  -3   8   3        6.74        4.82      0.26 o
  -2   8   3        3.57        3.91      0.24 o
  -1   8   3       10.49       11.09      0.33 o
   0   8   3       66.95       64.05      0.81 o
   1   8   3        0.16        0.39      0.13 o
   2   8   3       47.95       47.82      0.77 o
   3   8   3       47.53       50.75      0.85 o
   4   8   3        9.69        8.10      0.46 o
   5   8   3        5.89        6.85      0.74 o
  -4   9   3        0.33        0.04      0.27 o
  -3   9   3        1.97        2.54      0.27 o
  -2   9   3        1.25        1.01      0.19 o
  -1   9   3        2.22        2.43      0.22 o
   0   9   3        6.18        6.25      0.31 o
   1   9   3       83.03       83.48      1.32 o
   2   9   3       54.47       55.25      0.88 o
   3   9   3        1.92        1.80      0.24 o
   4   9   3       26.35       26.31      0.78 o
  -3  10   3        1.56        1.90      0.34 o
  -2  10   3        2.18        2.18      0.27 o
  -1  10   3        3.13        2.87      0.25 o
   0  10   3       77.14       80.79      1.36 o
   1  10   3       74.66       74.61      1.47 o
   2  10   3       20.72       22.56      0.67 o
   3  10   3        0.13        0.38      0.25 o
   4  10   3        0.10        0.07      0.29 o
  -2  11   3        0.07       -0.19      0.26 o
  -1  11   3        6.02        4.53      0.43 o
   0  11   3       12.32       11.94      0.66 o
   1  11   3        6.30        6.01      0.85 o
   2  11   3        0.23        0.02      0.52 o
   3  11   3        0.16        0.07      0.39 o
   0  12   3        4.55        4.51      0.56 o
   1  12   3        0.17        0.16      0.37 o
  -1 -11   4        0.48        1.18      1.08 o
   0 -11   4        4.79        4.32      0.39 o
   1 -11   4        4.38        5.53      0.43 o
   2 -11   4        0.10        0.44      0.28 o
  -2 -10   4        0.00        0.07      0.42 o
  -1 -10   4        0.80        0.47      0.28 o
   0 -10   4        0.09        0.43      0.27 o
   1 -10   4        0.31        0.16      0.25 o
   2 -10   4       10.29       11.58      0.70 o
   3 -10   4        1.15        0.46      0.28 o
  -3  -9   4        0.00       -0.05      0.31 o
  -2  -9   4        0.07        0.12      0.35 o
  -1  -9   4        1.65        1.56      0.29 o
   0  -9   4        0.09       -0.09      0.24 o
   1  -9   4       31.41       33.99      0.87 o
   2  -9   4        1.46        1.28      0.27 o
   3  -9   4        0.16        0.13      0.23 o
   4  -9   4        0.12       -0.08      0.28 o
  -4  -8   4        0.51        0.55      0.28 o
  -3  -8   4        1.29        1.12      0.31 o
  -2  -8   4        5.66        4.67      0.50 o
  -1  -8   4       26.77       28.33      0.66 o
   0  -8   4        0.01       -0.18      0.18 o
   1  -8   4        2.21        2.73      0.28 o
   2  -8   4       20.44       20.07      0.57 o
   3  -8   4        5.62        3.00      0.27 o
   4  -8   4        1.22        0.59      0.27 o
   5  -8   4        4.53        4.31      0.50 o
  -4  -7   4        0.00        0.05      0.21 o
  -3  -7   4        4.90        5.48      0.43 o
  -2  -7   4       21.10       21.98      0.88 o
  -1  -7   4        1.06        0.66      0.16 o
   0  -7   4        0.41        0.54      0.16 o
   1  -7   4       12.97       13.42      0.43 o
   2  -7   4        2.22        1.26      0.25 o
   3  -7   4        3.90        4.69      0.27 o
   4  -7   4        0.87        1.16      0.30 o
   5  -7   4        5.95        5.80      0.45 o
  -5  -6   4        0.03       -0.02      0.24 o
  -4  -6   4        6.24        5.84      0.41 o
  -3  -6   4       24.22       24.57      0.59 o
  -2  -6   4        7.70        6.80      0.30 o
  -1  -6   4       23.37       22.34      0.43 o
   0  -6   4        1.28        1.61      0.17 o
   1  -6   4       19.58       18.33      0.42 o
   2  -6   4       40.51       36.85      0.58 o
   3  -6   4       57.94       50.37      0.75 o
   4  -6   4        6.25        7.49      0.33 o
   5  -6   4        6.66        5.74      0.38 o
  -5  -5   4        3.19        2.78      0.41 o
  -4  -5   4        9.86       11.53      0.49 o
  -3  -5   4       93.54       95.20      1.47 o
  -2  -5   4       34.39       36.02      0.61 o
  -1  -5   4       82.79       83.54      1.02 o
   0  -5   4       18.42       23.00      0.44 o
   1  -5   4       10.57       11.87      0.26 o
   2  -5   4       58.62       57.64      0.77 o
   3  -5   4       36.01       38.60      0.60 o
   4  -5   4        6.13        6.81      0.28 o
   5  -5   4        5.66        5.11      0.31 o
   6  -5   4        2.21        2.44      0.33 o
  -5  -4   4        0.72        0.35      0.23 o
  -4  -4   4       42.20       44.75      0.87 o
  -3  -4   4       35.52       32.53      0.51 o
  -2  -4   4       51.97       52.29      0.76 o
  -1  -4   4       28.34       29.37      0.48 o
   0  -4   4       13.42       11.64      0.30 o
   1  -4   4        0.67        2.18      0.12 o
   2  -4   4       10.40       11.84      0.25 o
   3  -4   4        2.21        1.34      0.13 o
   4  -4   4        0.12        0.90      0.16 o
   5  -4   4        0.00       -0.09      0.16 o
   6  -4   4        1.64        1.15      0.28 o
  -6  -3   4        5.96        6.59      0.52 o
  -5  -3   4       26.45       28.43      0.79 o
  -4  -3   4      130.29      126.38      1.81 o
  -3  -3   4        9.62        9.04      0.26 o
  -2  -3   4        0.89        0.67      0.08 o
  -1  -3   4       87.50       96.77      1.30 o
   0  -3   4      107.53      112.89      1.48 o
   1  -3   4      812.72      845.77      8.32 o
   2  -3   4      129.90      140.09      1.41 o
   3  -3   4       60.68       64.76      0.77 o
   4  -3   4        9.53       10.10      0.28 o
   5  -3   4        1.83        2.15      0.21 o
   6  -3   4        0.00       -0.04      0.27 o
  -6  -2   4       19.46       21.65      0.86 o
  -5  -2   4      106.79      106.89      1.84 o
  -4  -2   4       15.24       15.82      0.47 o
  -3  -2   4       25.50       23.54      0.46 o
  -2  -2   4       28.55       30.82      0.50 o
  -1  -2   4       16.78       13.95      0.29 o
   0  -2   4      428.96      431.50      5.30 o
   1  -2   4      281.27      302.19      2.85 o
   2  -2   4      133.10      144.89      1.36 o
   3  -2   4       38.62       38.65      0.48 o
   4  -2   4       31.50       36.01      0.57 o
   5  -2   4        0.86        0.66      0.18 o
   6  -2   4        0.10        0.25      0.26 o
  -6  -1   4        1.95        2.66      0.45 o
  -5  -1   4        0.70        0.33      0.21 o
  -4  -1   4       25.43       25.15      0.53 o
  -3  -1   4        9.50       12.85      0.33 o
  -2  -1   4        4.47        6.08      0.20 o
  -1  -1   4        0.86        0.29      0.10 o
   0  -1   4        7.45        9.71      0.16 o
   1  -1   4       62.44       68.87      0.70 o
   2  -1   4        1.15        2.48      0.09 o
   3  -1   4       66.40       54.04      0.60 o
   4  -1   4        7.27        7.17      0.26 o
   5  -1   4        0.00       -0.11      0.15 o
   6  -1   4        2.34        2.08      0.35 o
  -6   0   4        1.56        1.13      0.33 o
  -5   0   4        7.85        8.33      0.38 o
  -4   0   4        8.40        9.40      0.33 o
  -3   0   4       28.29       30.56      0.84 o
  -2   0   4       63.36       63.10      0.75 o
  -1   0   4       12.03       14.88      0.23 o
   0   0   4      462.01      491.12      6.54 o
   1   0   4      156.77      171.85      1.74 o
   2   0   4      195.95      202.98      1.81 o
   3   0   4       68.77       73.45      0.80 o
   4   0   4        2.80        2.29      0.16 o
   5   0   4        0.01        0.12      0.15 o
   6   0   4        1.38        1.27      0.32 o
  -6   1   4        1.31        0.40      0.30 o
  -5   1   4        6.50        5.03      0.28 o
  -4   1   4        0.28        0.03      0.12 o
  -3   1   4       34.95       35.40      0.53 o
  -2   1   4       47.02       46.11      0.58 o
  -1   1   4      100.65      108.80      0.96 o
   0   1   4      362.55      377.25      5.90 o
   1   1   4      329.96      362.22      3.94 o
   2   1   4      263.52      266.80      2.24 o
   3   1   4       25.59       21.89      0.35 o
   4   1   4        0.40        0.85      0.13 o
   5   1   4       14.08       13.89      0.43 o
   6   1   4        2.23        2.72      0.48 o
  -6   2   4       11.00       10.62      0.51 o
  -5   2   4       19.02       19.08      0.50 o
  -4   2   4        4.19        2.52      0.18 o
  -3   2   4       31.88       34.91      0.54 o
  -2   2   4       12.12       16.29      0.29 o
  -1   2   4        9.94       13.41      0.20 o
   0   2   4     1019.68     1091.19     10.97 o
   1   2   4      542.74      604.24      5.55 o
   2   2   4       30.93       26.38      0.32 o
   3   2   4        0.96        1.48      0.09 o
   4   2   4        0.00       -0.02      0.11 o
   5   2   4        5.26        4.49      0.26 o
   6   2   4        3.91        4.27      0.54 o
  -6   3   4        7.20        6.88      0.58 o
  -5   3   4        2.04        0.54      0.19 o
  -4   3   4        1.71        2.52      0.21 o
  -3   3   4       34.44       35.28      0.55 o
  -2   3   4      102.67       96.48      1.10 o
  -1   3   4        8.60        6.97      0.14 o
   0   3   4       45.06       50.73      0.53 o
   1   3   4        1.26        1.92      0.08 o
   2   3   4      196.63      196.68      1.77 o
   3   3   4        4.08        2.41      0.12 o
   4   3   4        0.31        0.07      0.11 o
   5   3   4       23.02       23.32      0.57 o
   6   3   4        1.22        0.77      0.31 o
  -5   4   4        4.20        5.51      0.40 o
  -4   4   4        1.96        3.71      0.23 o
  -3   4   4      106.11       99.75      1.21 o
  -2   4   4        8.76        7.53      0.21 o
  -1   4   4       74.19       67.73      0.76 o
   0   4   4       60.47       66.84      0.61 o
   1   4   4      711.33      759.86      6.63 o
   2   4   4      155.50      156.99      1.48 o
   3   4   4        7.12        7.68      0.21 o
   4   4   4       16.92       18.16      0.42 o
   5   4   4        7.43        6.28      0.38 o
   6   4   4        1.45        1.44      0.44 o
  -5   5   4        0.04        0.24      0.28 o
  -4   5   4       56.86       54.46      0.90 o
  -3   5   4        2.93        2.43      0.20 o
  -2   5   4       79.12       73.87      0.88 o
  -1   5   4      121.69      111.81      1.12 o
   0   5   4       56.16       57.86      0.60 o
   1   5   4        5.13        5.61      0.16 o
   2   5   4       88.30       80.26      0.91 o
   3   5   4      142.86      148.18      1.66 o
   4   5   4       96.83       93.83      1.23 o
   5   5   4        0.07       -0.19      0.19 o
   6   5   4        0.17       -0.28      0.34 o
  -5   6   4        8.13        5.34      0.38 o
  -4   6   4       22.07       22.94      0.56 o
  -3   6   4       13.22       12.98      0.36 o
  -2   6   4        7.82        8.25      0.26 o
  -1   6   4      153.47      143.11      1.96 o
   0   6   4       76.05       77.56      0.99 o
   1   6   4       19.94       20.92      0.35 o
   2   6   4      184.69      179.58      1.81 o
   3   6   4      314.61      318.82      3.34 o
   4   6   4       32.76       31.25      0.69 o
   5   6   4        3.80        4.05      0.33 o
   6   6   4        0.37       -0.20      0.37 o
  -5   7   4        0.54        0.28      0.24 o
  -4   7   4        6.53        5.82      0.33 o
  -3   7   4       17.84       17.08      0.46 o
  -2   7   4       49.51       48.14      0.72 o
  -1   7   4      209.12      205.66      2.28 o
   0   7   4       38.28       38.25      0.60 o
   1   7   4        4.33        3.27      0.15 o
   2   7   4       94.64       94.18      1.14 o
   3   7   4       10.99       10.44      0.33 o
   4   7   4        1.28        0.93      0.22 o
   5   7   4        0.12        0.20      0.29 o
  -4   8   4        0.55        0.78      0.26 o
  -3   8   4        1.37        1.37      0.20 o
  -2   8   4        0.31        0.16      0.15 o
  -1   8   4        0.19        0.41      0.14 o
   0   8   4        1.80        2.53      0.16 o
   1   8   4      178.77      176.05      2.12 o
   2   8   4      110.45      102.61      1.33 o
   3   8   4        0.63        0.28      0.25 o
   4   8   4        1.67        1.68      0.28 o
   5   8   4        0.08        0.12      0.31 o
  -4   9   4        1.92        1.38      0.33 o
  -3   9   4        0.06       -0.04      0.18 o
  -2   9   4       15.45       17.34      0.53 o
  -1   9   4        0.89        1.15      0.19 o
   0   9   4       67.70       66.67      1.20 o
   1   9   4      236.36      229.83      2.99 o
   2   9   4        5.05        4.83      0.37 o
   3   9   4        0.82        0.79      0.23 o
   4   9   4        5.25        4.52      0.43 o
  -3  10   4        0.68        1.16      0.33 o
  -2  10   4       13.81       15.50      0.54 o
  -1  10   4        4.23        3.20      0.28 o
   0  10   4       39.63       40.12      1.25 o
   1  10   4       10.60        9.98      0.63 o
   2  10   4        5.77        4.87      0.35 o
   3  10   4        0.11       -0.05      0.25 o
  -2  11   4        2.47        2.75      0.38 o
  -1  11   4        6.40        5.72      0.56 o
   0  11   4        0.00       -0.24      0.24 o
   1  11   4       12.74       11.96      0.74 o
   2  11   4        3.83        5.68      0.88 o
  -2 -10   5        0.19        0.57      0.63 o
  -1 -10   5        3.95        3.97      0.63 o
   0 -10   5        0.07        0.10      0.27 o
   1 -10   5        5.87        6.03      0.41 o
   2 -10   5        0.93        0.45      0.26 o
   3 -10   5        1.23        1.16      0.33 o
  -3  -9   5        1.97        1.74      0.46 o
  -2  -9   5        5.57        5.96      0.62 o
  -1  -9   5        0.01       -0.21      0.21 o
   0  -9   5       54.22       54.67      1.36 o
   1  -9   5       34.30       36.58      0.92 o
   2  -9   5        7.84        7.80      0.52 o
   3  -9   5        1.43        1.01      0.29 o
   4  -9   5        0.01       -0.07      0.35 o
  -3  -8   5        7.60        9.47      0.57 o
  -2  -8   5        0.28        0.67      0.28 o
  -1  -8   5        5.01        6.11      0.35 o
   0  -8   5       63.09       64.89      1.34 o
   1  -8   5        1.20        1.39      0.21 o
   2  -8   5        3.56        3.09      0.27 o
   3  -8   5        0.67        0.53      0.25 o
   4  -8   5        1.43        1.95      0.37 o
  -4  -7   5        1.94        2.78      0.39 o
  -3  -7   5        1.80        2.11      0.34 o
  -2  -7   5        2.99        3.45      0.32 o
  -1  -7   5       99.39      107.56      1.80 o
   0  -7   5        0.65        0.80      0.31 o
   1  -7   5        2.54        2.36      0.22 o
   2  -7   5       58.98       58.95      1.04 o
   3  -7   5        5.38        5.20      0.32 o
   4  -7   5        3.88        3.06      0.36 o
   5  -7   5        0.72        0.62      0.54 o
  -4  -6   5        4.20        4.73      0.36 o
  -3  -6   5       35.21       37.83      0.89 o
  -2  -6   5      133.61      134.64      1.89 o
  -1  -6   5      244.86      243.87      3.18 o
   0  -6   5       64.61       63.25      1.02 o
   1  -6   5        0.42        0.31      0.13 o
   2  -6   5        8.09        7.32      0.25 o
   3  -6   5        2.46        1.86      0.17 o
   4  -6   5        0.64        0.27      0.17 o
   5  -6   5       13.82       12.66      0.54 o
  -5  -5   5        5.43        4.48      0.44 o
  -4  -5   5        0.78        0.59      0.23 o
  -3  -5   5       17.45       17.40      0.46 o
  -2  -5   5      145.26      149.29      2.19 o
  -1  -5   5       24.96       23.41      0.45 o
   0  -5   5        1.71        1.86      0.16 o
   1  -5   5      112.54      114.54      1.24 o
   2  -5   5        2.56        2.33      0.15 o
   3  -5   5        5.80        5.46      0.22 o
   4  -5   5        2.56        3.11      0.22 o
   5  -5   5       17.88       18.44      0.62 o
   6  -5   5        1.40        1.27      0.34 o
  -5  -4   5        0.68        1.14      0.32 o
  -4  -4   5        2.63        2.50      0.30 o
  -3  -4   5       57.85       57.62      0.80 o
  -2  -4   5        6.30        7.75      0.30 o
  -1  -4   5      134.61      146.59      1.92 o
   0  -4   5      367.66      379.04      4.67 o
   1  -4   5       83.25       94.14      1.03 o
   2  -4   5        4.39        4.81      0.18 o
   3  -4   5        1.17        1.40      0.37 o
   4  -4   5       63.27       61.06      0.92 o
   5  -4   5        1.75        1.66      0.23 o
   6  -4   5        0.09        0.10      0.27 o
  -5  -3   5        1.88        1.63      0.32 o
  -4  -3   5      112.78      105.28      1.58 o
  -3  -3   5        2.11        2.53      0.20 o
  -2  -3   5        8.20       10.61      0.29 o
  -1  -3   5       10.21       13.47      0.36 o
   0  -3   5       11.60       10.54      0.27 o
   1  -3   5      170.84      166.59      1.76 o
   2  -3   5       29.37       35.31      0.50 o
   3  -3   5       11.98       12.28      0.26 o
   4  -3   5       27.56       29.44      0.49 o
   5  -3   5        0.19        0.13      0.18 o
   6  -3   5        0.00       -0.05      0.27 o
  -5  -2   5        0.25        0.07      0.34 o
  -4  -2   5        3.44        3.60      0.33 o
  -3  -2   5       26.57       27.93      0.46 o
  -2  -2   5        1.23        2.07      0.16 o
  -1  -2   5      166.57      167.22      2.33 o
   0  -2   5       49.26       47.54      0.63 o
   1  -2   5      255.88      277.42      2.63 o
   2  -2   5       53.68       60.86      0.69 o
   3  -2   5       51.42       48.15      0.61 o
   4  -2   5        5.80        4.71      0.20 o
   5  -2   5       20.17       18.77      0.58 o
   6  -2   5        0.00       -0.26      0.26 o
  -5  -1   5        0.29        0.35      0.23 o
  -4  -1   5      100.90       94.26      1.29 o
  -3  -1   5       12.95       11.17      0.27 o
  -2  -1   5        5.43        4.85      0.18 o
  -1  -1   5        5.85        5.01      0.17 o
   0  -1   5       14.93       14.79      0.25 o
   1  -1   5       90.40      104.77      1.03 o
   2  -1   5       50.71       54.96      0.72 o
   3  -1   5      117.93      112.46      1.18 o
   4  -1   5       14.79       15.51      0.34 o
   5  -1   5        2.52        2.73      0.24 o
   6  -1   5        7.58        6.19      0.48 o
  -6   0   5        5.57        6.14      0.52 o
  -5   0   5        4.19        3.39      0.27 o
  -4   0   5        0.09       -0.13      0.13 o
  -3   0   5        2.31        2.43      0.14 o
  -2   0   5       13.51       15.42      0.27 o
  -1   0   5        1.26        1.29      0.08 o
   0   0   5     1131.27     1264.24     15.00 o
   1   0   5      210.24      221.27      2.43 o
   2   0   5       60.36       67.68      0.72 o
   3   0   5        0.00        0.12      0.07 o
   4   0   5        7.89        8.24      0.29 o
   5   0   5       32.13       31.83      0.69 o
   6   0   5       20.86       23.11      1.04 o
  -6   1   5        8.66        8.62      0.56 o
  -5   1   5       20.00       20.33      0.57 o
  -4   1   5        4.76        3.79      0.21 o
  -3   1   5       11.97       12.46      0.30 o
  -2   1   5      323.86      318.03      3.50 o
  -1   1   5      193.19      217.67      2.09 o
   0   1   5       16.03       24.96      0.72 o
   1   1   5       97.37      108.87      1.51 o
   2   1   5       11.17       11.64      0.21 o
   3   1   5       18.76       16.88      0.26 o
   4   1   5        2.48        1.23      0.14 o
   5   1   5       17.95       16.90      0.49 o
   6   1   5        0.21       -0.13      0.49 o
  -5   2   5        3.38        3.53      0.28 o
  -4   2   5       11.28        8.63      0.29 o
  -3   2   5       75.43       78.71      0.98 o
  -2   2   5       89.18       94.17      1.15 o
  -1   2   5      160.15      161.87      1.49 o
   0   2   5       29.13       37.40      0.53 o
   1   2   5     1588.60     1677.30     15.47 o
   2   2   5        7.96       11.69      0.20 o
   3   2   5       10.34        7.75      0.17 o
   4   2   5        1.40        1.87      0.14 o
   5   2   5        1.34        1.46      0.22 o
   6   2   5       54.62       59.68      1.78 o
  -5   3   5        4.17        3.09      0.27 o
  -4   3   5        0.03       -0.14      0.14 o
  -3   3   5       17.75       21.60      0.41 o
  -2   3   5       11.46       12.76      0.31 o
  -1   3   5       14.03        9.04      0.18 o
   0   3   5      445.69      481.45      4.51 o
   1   3   5      231.22      263.41      2.11 o
   2   3   5        0.09        0.03      0.06 o
   3   3   5        1.86        2.01      0.11 o
   4   3   5       48.73       42.07      0.60 o
   5   3   5       86.14       77.02      1.26 o
   6   3   5       25.94       28.06      0.95 o
  -5   4   5        1.02        0.62      0.21 o
  -4   4   5       11.63        9.98      0.56 o
  -3   4   5        3.78        3.26      0.18 o
  -2   4   5       15.39       15.23      0.30 o
  -1   4   5        0.00        0.09      0.06 o
   0   4   5      111.24      112.28      1.09 o
   1   4   5      287.37      297.44      2.67 o
   2   4   5        0.82        1.49      0.10 o
   3   4   5        2.12        2.72      0.12 o
   4   4   5       63.09       58.59      0.90 o
   5   4   5       91.06       95.71      1.83 o
   6   4   5        0.38        0.56      0.30 o
  -5   5   5        2.29        3.26      0.35 o
  -4   5   5       36.23       35.69      0.79 o
  -3   5   5        5.35        5.36      0.23 o
  -2   5   5       90.38       88.81      0.96 o
  -1   5   5      332.02      330.26      3.72 o
   0   5   5      181.31      167.59      1.50 o
   1   5   5        0.66        0.86      0.08 o
   2   5   5        1.39        1.14      0.18 o
   3   5   5       55.81       53.68      0.67 o
   4   5   5      261.58      252.94      2.99 o
   5   5   5        0.00        0.17      0.20 o
   6   5   5        3.97        3.82      0.85 o
  -5   6   5        1.48        1.11      0.28 o
  -4   6   5        3.76        3.74      0.29 o
  -3   6   5       18.63       19.42      0.47 o
  -2   6   5      211.35      210.93      2.37 o
  -1   6   5      171.55      170.46      1.87 o
   0   6   5        3.73        4.28      0.14 o
   1   6   5       25.13       26.38      0.45 o
   2   6   5        6.33        6.47      0.20 o
   3   6   5       25.63       24.18      0.47 o
   4   6   5        4.34        4.40      0.33 o
   5   6   5        0.54        0.64      0.23 o
  -4   7   5       20.78       20.47      0.82 o
  -3   7   5        7.95        6.20      0.37 o
  -2   7   5        0.01        0.07      0.13 o
  -1   7   5       71.87       71.56      0.93 o
   0   7   5      133.57      127.31      1.20 o
   1   7   5        5.04        4.79      0.18 o
   2   7   5       49.12       46.87      0.74 o
   3   7   5       17.16       17.63      0.49 o
   4   7   5        0.52        0.18      0.21 o
   5   7   5       14.73       14.74      0.70 o
  -4   8   5        1.49        1.08      0.27 o
  -3   8   5       46.11       51.08      0.90 o
  -2   8   5       33.72       35.48      0.74 o
  -1   8   5        3.58        3.31      0.22 o
   0   8   5        4.72        4.70      0.25 o
   1   8   5        7.96        9.06      0.42 o
   2   8   5       10.87       10.20      0.38 o
   3   8   5        0.72        0.85      0.23 o
   4   8   5        1.60        2.08      0.30 o
   5   8   5        0.01       -0.09      0.29 o
  -3   9   5        5.37        4.42      0.30 o
  -2   9   5        4.57        4.61      0.31 o
  -1   9   5       29.08       28.33      0.66 o
   0   9   5       25.81       24.28      0.54 o
   1   9   5        8.24        8.34      0.65 o
   2   9   5       44.46       42.10      0.93 o
   3   9   5        0.44        0.36      0.22 o
   4   9   5        2.54        2.48      0.38 o
  -2  10   5       11.27       12.12      0.50 o
  -1  10   5        9.90        9.19      0.39 o
   0  10   5        6.30        7.27      0.40 o
   1  10   5       17.53       16.62      0.66 o
   2  10   5        2.45        2.21      0.32 o
   3  10   5        6.76        7.30      0.72 o
  -1  11   5        2.38        2.15      0.31 o
   0  11   5        1.97        1.51      0.34 o
   1  11   5       16.82       17.23      0.72 o
   2  11   5       19.78       18.76      0.92 o
  -1 -10   6       12.82       11.73      1.22 o
   0 -10   6        9.56       10.89      1.15 o
   1 -10   6        9.72        9.32      0.59 o
   2 -10   6        2.33        1.56      0.37 o
  -2  -9   6        1.52        0.78      0.65 o
  -1  -9   6        0.00        0.23      0.56 o
   0  -9   6       21.55       20.64      0.93 o
   1  -9   6        6.00        6.06      0.60 o
   2  -9   6        0.18        0.13      0.27 o
   3  -9   6        0.27        1.17      0.35 o
  -3  -8   6        6.43        6.72      0.64 o
  -2  -8   6       14.68       16.42      1.30 o
  -1  -8   6       42.32       43.13      1.17 o
   0  -8   6       79.53       77.53      1.54 o
   1  -8   6       21.91       20.89      0.62 o
   2  -8   6       12.82       11.05      0.44 o
   3  -8   6        0.23       -0.24      0.24 o
   4  -8   6        5.44        5.47      0.73 o
  -4  -7   6        0.14        0.29      0.31 o
  -3  -7   6        1.15        2.56      0.46 o
  -2  -7   6      130.24      128.83      2.45 o
  -1  -7   6      175.95      176.49      3.24 o
   0  -7   6       11.01       10.28      0.43 o
   1  -7   6        3.32        2.66      0.38 o
   2  -7   6        4.47        4.28      0.40 o
   3  -7   6        2.40        1.26      0.28 o
   4  -7   6       15.33       13.30      1.22 o
   5  -7   6        4.05        4.40      0.59 o
  -4  -6   6        8.52        6.16      0.48 o
  -3  -6   6       25.75       26.30      0.87 o
  -2  -6   6        3.15        2.18      0.27 o
  -1  -6   6       16.75       15.83      0.43 o
   0  -6   6      167.05      160.46      2.19 o
   1  -6   6       32.44       33.49      0.61 o
   2  -6   6        1.59        0.97      0.14 o
   3  -6   6        4.20        3.95      0.24 o
   4  -6   6        2.12        2.71      0.28 o
   5  -6   6        0.04       -0.10      0.25 o
  -4  -5   6        0.01       -0.16      0.21 o
  -3  -5   6       10.76        8.30      0.40 o
  -2  -5   6       12.11       14.29      0.43 o
  -1  -5   6      166.80      166.71      2.50 o
   0  -5   6        0.53        0.28      0.16 o
   1  -5   6       16.51       19.74      0.36 o
   2  -5   6        0.24        0.21      0.12 o
   3  -5   6        0.04       -0.13      0.13 o
   4  -5   6       26.65       25.06      0.61 o
   5  -5   6        8.64        8.15      0.50 o
  -5  -4   6        0.02        0.07      0.27 o
  -4  -4   6        4.11        3.21      0.31 o
  -3  -4   6        9.13        8.97      0.36 o
  -2  -4   6        5.68        4.67      0.23 o
  -1  -4   6       11.44       12.27      0.39 o
   0  -4   6      104.67      101.14      1.40 o
   1  -4   6       22.08       22.17      0.39 o
   2  -4   6      137.07      142.08      1.58 o
   3  -4   6       24.83       22.19      0.47 o
   4  -4   6       50.50       48.86      0.89 o
   5  -4   6        3.84        4.96      0.35 o
   6  -4   6        0.47        0.52      0.30 o
  -5  -3   6        7.35        7.06      0.49 o
  -4  -3   6       11.46       10.74      0.47 o
  -3  -3   6       88.11       86.91      1.19 o
  -2  -3   6       80.55       78.25      1.15 o
  -1  -3   6        3.77        4.58      0.17 o
   0  -3   6       41.64       43.81      0.77 o
   1  -3   6      394.78      400.78      4.35 o
   2  -3   6        1.04        0.78      0.11 o
   3  -3   6       14.72       11.36      0.29 o
   4  -3   6       84.16       82.90      1.28 o
   5  -3   6       12.59       13.97      0.55 o
   6  -3   6        0.08       -0.26      0.26 o
  -5  -2   6        0.60        1.31      0.31 o
  -4  -2   6       22.11       21.77      0.64 o
  -3  -2   6      230.96      231.88      2.70 o
  -2  -2   6        1.43        0.70      0.13 o
  -1  -2   6       58.64       63.23      0.88 o
   0  -2   6       12.27       12.16      0.29 o
   1  -2   6       56.58       54.06      0.65 o
   2  -2   6       26.02       30.93      0.45 o
   3  -2   6       22.64       20.34      0.33 o
   4  -2   6       28.94       29.57      0.56 o
   5  -2   6        0.43        0.33      0.24 o
   6  -2   6        4.49        3.90      0.43 o
  -5  -1   6        4.18        4.42      0.36 o
  -4  -1   6      131.83      126.12      2.01 o
  -3  -1   6       45.94       42.30      0.68 o
  -2  -1   6        1.00        1.60      0.14 o
  -1  -1   6       41.06       40.80      0.65 o
   0  -1   6       88.34       93.40      1.22 o
   1  -1   6      130.84      139.46      1.58 o
   2  -1   6       35.19       31.04      0.43 o
   3  -1   6        5.06        4.42      0.17 o
   4  -1   6       84.18       84.04      0.97 o
   5  -1   6       11.58       10.30      0.45 o
   6  -1   6       43.05       46.07      1.09 o
  -5   0   6        1.74        1.28      0.27 o
  -4   0   6        0.26        0.14      0.21 o
  -3   0   6       43.50       39.54      0.58 o
  -2   0   6       27.40       26.56      0.43 o
  -1   0   6       77.95       77.75      1.15 o
   0   0   6      789.24      867.68      8.70 o
   1   0   6       39.76       50.57      0.61 o
   2   0   6       12.54       12.11      0.26 o
   3   0   6       10.00        8.75      0.23 o
   4   0   6       14.02       12.66      0.26 o
   5   0   6       23.77       22.47      0.65 o
   6   0   6       15.36       17.13      0.67 o
  -5   1   6        0.10        0.32      0.22 o
  -4   1   6        9.10        8.34      0.50 o
  -3   1   6      145.22      139.57      1.57 o
  -2   1   6      216.64      218.98      2.28 o
  -1   1   6      152.91      158.91      1.80 o
   0   1   6      120.75      114.94      2.49 o
   1   1   6      136.18      151.34      4.00 o
   2   1   6       99.68      108.03      1.07 o
   3   1   6      112.22      118.48      1.22 o
   4   1   6        0.90        1.24      0.12 o
   5   1   6        9.39       10.33      0.45 o
   6   1   6      129.87      138.07      2.31 o
  -5   2   6       12.52       14.28      0.79 o
  -4   2   6       12.82       11.77      0.40 o
  -3   2   6       14.24       12.50      0.34 o
  -2   2   6       82.03       79.12      0.92 o
  -1   2   6        0.98        0.95      0.08 o
   0   2   6      141.08      159.80      1.99 o
   1   2   6      695.09      722.16      8.60 o
   2   2   6      132.66      135.28      1.33 o
   3   2   6      136.71      136.50      1.31 o
   4   2   6        2.83        2.74      0.19 o
   5   2   6       31.98       28.98      0.76 o
   6   2   6       12.43       11.87      0.55 o
  -5   3   6        3.55        3.52      0.33 o
  -4   3   6        3.75        3.72      0.32 o
  -3   3   6       47.98       49.02      0.75 o
  -2   3   6       30.92       31.82      0.52 o
  -1   3   6       33.79       30.20      0.36 o
   0   3   6        2.76        2.93      0.11 o
   1   3   6       50.34       45.36      0.47 o
   2   3   6       24.70       27.02      0.47 o
   3   3   6       17.01       15.96      0.33 o
   4   3   6        7.27        7.92      0.32 o
   5   3   6      103.64      100.17      1.73 o
   6   3   6        1.87        2.11      0.32 o
  -5   4   6        0.45        0.29      0.20 o
  -4   4   6        1.48        1.03      0.20 o
  -3   4   6      104.83       99.76      1.32 o
  -2   4   6       59.51       58.71      0.77 o
  -1   4   6      139.79      145.04      1.38 o
   0   4   6       62.49       69.77      0.70 o
   1   4   6       69.56       63.85      0.61 o
   2   4   6      309.37      310.71      3.00 o
   3   4   6       24.84       22.20      0.36 o
   4   4   6      154.38      147.79      1.87 o
   5   4   6       65.70       69.44      1.58 o
   6   4   6        4.99        5.11      0.42 o
  -5   5   6        0.34        0.10      0.21 o
  -4   5   6        1.87        1.34      0.21 o
  -3   5   6        0.30        0.31      0.15 o
  -2   5   6        0.05        0.12      0.11 o
  -1   5   6       57.64       54.95      0.72 o
   0   5   6        0.20        0.12      0.07 o
   1   5   6       96.26       91.28      0.87 o
   2   5   6      140.01      130.88      1.56 o
   3   5   6      129.76      129.07      1.60 o
   4   5   6       38.68       40.89      0.80 o
   5   5   6       69.97       64.46      1.17 o
   6   5   6        1.40        0.93      0.72 o
  -4   6   6        0.72        0.65      0.20 o
  -3   6   6       79.55       81.05      1.17 o
  -2   6   6       48.38       51.00      0.73 o
  -1   6   6      164.50      164.39      1.79 o
   0   6   6        0.88        1.04      0.11 o
   1   6   6       67.34       65.60      0.87 o
   2   6   6      164.14      162.35      1.92 o
   3   6   6        0.16        0.32      0.16 o
   4   6   6       36.89       34.82      0.84 o
   5   6   6       22.21       22.36      0.66 o
  -4   7   6        0.27        1.06      0.23 o
  -3   7   6        0.25        0.32      0.18 o
  -2   7   6        0.63        0.29      0.15 o
  -1   7   6        5.01        4.76      0.22 o
   0   7   6       49.23       45.35      0.82 o
   1   7   6       13.90       13.13      0.37 o
   2   7   6        5.25        4.48      0.25 o
   3   7   6       49.20       48.84      0.90 o
   4   7   6        5.30        4.53      0.35 o
   5   7   6       28.66       30.44      1.83 o
  -3   8   6        0.12        0.15      0.19 o
  -2   8   6       34.70       37.68      0.78 o
  -1   8   6       75.50       74.89      1.09 o
   0   8   6       38.68       36.19      0.59 o
   1   8   6        0.76        0.29      0.16 o
   2   8   6       17.14       17.39      0.64 o
   3   8   6        0.43        1.03      0.23 o
   4   8   6        1.41        1.68      0.34 o
  -3   9   6       32.70       38.27      0.79 o
  -2   9   6        0.52        0.76      0.24 o
  -1   9   6       15.02       15.13      0.48 o
   0   9   6        4.47        4.40      0.23 o
   1   9   6       19.74       19.16      0.68 o
   2   9   6       14.41       13.73      0.60 o
   3   9   6        0.12       -0.17      0.24 o
   4   9   6        8.65        8.56      0.56 o
  -2  10   6       44.80       51.29      1.12 o
  -1  10   6       16.38       17.53      0.62 o
   0  10   6        0.81        0.60      0.26 o
   1  10   6       14.20       15.39      0.53 o
   2  10   6       24.49       25.27      1.07 o
   3  10   6       18.04       22.22      0.84 o
   0  11   6       14.07       14.83      0.70 o
   1  11   6       23.29       22.68      1.12 o
  -1  -9   7        0.19       -0.38      0.52 o
   0  -9   7        0.72        1.32      0.62 o
   1  -9   7        0.09        0.55      0.34 o
   2  -9   7        0.04       -0.04      0.28 o
  -2  -8   7        0.43        0.90      0.61 o
  -1  -8   7        0.29        0.09      0.53 o
   0  -8   7       19.28       18.25      0.94 o
   1  -8   7        1.68        1.06      0.25 o
   2  -8   7        5.50        5.27      0.40 o
   3  -8   7        7.15        7.90      0.53 o
  -3  -7   7       52.80       62.04      1.84 o
  -2  -7   7        0.40        0.62      0.37 o
  -1  -7   7        8.77        7.34      0.96 o
   0  -7   7       41.93       40.29      1.03 o
   1  -7   7       15.02       15.03      0.53 o
   2  -7   7        0.00       -0.10      0.19 o
   3  -7   7       13.38       11.54      0.66 o
   4  -7   7       13.08       18.96      0.83 o
  -3  -6   7        7.11        6.04      0.38 o
  -2  -6   7        9.59        9.85      0.52 o
  -1  -6   7       47.68       45.73      1.53 o
   0  -6   7       76.18       78.69      1.38 o
   1  -6   7       52.84       44.47      0.83 o
   2  -6   7        0.71        1.53      0.18 o
   3  -6   7        1.71        1.80      0.26 o
   4  -6   7        6.85        8.37      0.42 o
   5  -6   7        0.95        1.72      0.36 o
  -4  -5   7        0.81        1.32      0.32 o
  -3  -5   7        3.79        3.65      0.42 o
  -2  -5   7      100.49       94.58      1.60 o
  -1  -5   7        1.62        1.18      0.25 o
   0  -5   7       68.87       64.90      1.14 o
   1  -5   7        0.37        0.01      0.13 o
   2  -5   7        0.59        0.80      0.17 o
   3  -5   7        5.81        7.90      0.33 o
   4  -5   7        7.74        6.73      0.38 o
   5  -5   7        8.08        8.72      0.46 o
  -4  -4   7       19.39       20.61      0.76 o
  -3  -4   7      101.95       92.43      1.58 o
  -2  -4   7       39.42       35.33      0.96 o
  -1  -4   7        5.13        5.13      0.33 o
   0  -4   7        7.72        6.92      0.29 o
   1  -4   7      103.72       96.72      1.23 o
   2  -4   7      230.17      242.14      2.77 o
   3  -4   7        9.62       10.49      0.37 o
   4  -4   7       19.14       18.39      0.59 o
   5  -4   7        0.01        0.19      0.22 o
  -4  -3   7        6.00        5.01      0.35 o
  -3  -3   7       69.60       64.81      1.07 o
  -2  -3   7        0.49        0.61      0.17 o
  -1  -3   7       10.92       11.90      0.36 o
   0  -3   7        3.48        3.86      0.29 o
   1  -3   7      253.86      257.50      2.87 o
   2  -3   7       33.70       35.61      0.52 o
   3  -3   7        2.72        2.93      0.21 o
   4  -3   7        0.34        0.04      0.17 o
   5  -3   7      111.30      111.92      1.91 o
   6  -3   7        0.03        0.11      0.36 o
  -5  -2   7        0.00        0.23      0.26 o
  -4  -2   7        0.25        0.35      0.21 o
  -3  -2   7       19.02       20.01      0.50 o
  -2  -2   7        2.25        2.59      0.20 o
  -1  -2   7       12.01       10.63      0.38 o
   0  -2   7       46.19       47.06      0.73 o
   1  -2   7      172.04      172.91      1.82 o
   2  -2   7      167.65      162.28      1.87 o
   3  -2   7       60.84       58.68      0.84 o
   4  -2   7      185.63      173.32      2.33 o
   5  -2   7        7.35        6.82      0.40 o
   6  -2   7        0.38        0.00      0.29 o
  -5  -1   7       12.63       13.40      0.56 o
  -4  -1   7       15.25       13.16      0.49 o
  -3  -1   7       10.16       10.83      0.36 o
  -2  -1   7        8.14        7.54      0.33 o
  -1  -1   7        6.05        6.46      0.25 o
   0  -1   7        0.00       -0.07      0.07 o
   1  -1   7      134.68      127.82      1.47 o
   2  -1   7        5.62        5.69      0.18 o
   3  -1   7       69.34       66.80      0.91 o
   4  -1   7        7.31        8.78      0.36 o
   5  -1   7       84.22       87.78      1.56 o
   6  -1   7        4.36        5.87      0.49 o
  -5   0   7        0.24        0.04      0.29 o
  -4   0   7        8.05        7.86      0.39 o
  -3   0   7        5.81        4.89      0.25 o
  -2   0   7      109.81      108.25      1.43 o
  -1   0   7       55.98       62.83      0.87 o
   0   0   7        9.59        8.43      0.18 o
   1   0   7        0.88        1.46      0.08 o
   2   0   7      381.47      384.10      3.85 o
   3   0   7       27.91       30.00      0.50 o
   4   0   7        5.35        4.09      0.29 o
   5   0   7        0.48        0.38      0.21 o
   6   0   7        7.76        6.58      0.52 o
  -5   1   7        2.98        4.51      0.43 o
  -4   1   7       15.54       17.76      0.55 o
  -3   1   7      106.78      106.79      1.36 o
  -2   1   7       77.76       79.47      1.09 o
  -1   1   7        2.62        2.63      0.30 o
   0   1   7        2.56        2.47      0.24 o
   1   1   7       14.32       12.14      0.81 o
   2   1   7      356.08      369.76      3.70 o
   3   1   7       64.26       65.17      0.87 o
   4   1   7        4.87        4.15      0.24 o
   5   1   7       10.99       13.13      0.51 o
   6   1   7       37.15       39.30      1.16 o
  -5   2   7        6.32        7.27      0.42 o
  -4   2   7        0.33        0.49      0.20 o
  -3   2   7        7.31        6.49      0.26 o
  -2   2   7      226.84      224.40      2.53 o
  -1   2   7      335.50      339.24      3.74 o
   0   2   7       87.16       89.14      1.64 o
   1   2   7      114.94      125.70      3.10 o
   2   2   7        5.34        4.41      0.15 o
   3   2   7       13.80       16.24      0.31 o
   4   2   7       31.56       33.44      0.66 o
   5   2   7       21.34       21.26      0.64 o
   6   2   7        1.69        2.31      0.39 o
  -5   3   7        5.30        6.50      0.60 o
  -4   3   7       50.19       49.84      0.90 o
  -3   3   7      122.18      121.00      1.53 o
  -2   3   7      123.79      119.50      1.44 o
  -1   3   7        7.37        7.80      0.20 o
   0   3   7       20.86       23.64      0.37 o
   1   3   7      117.48      119.78      1.12 o
   2   3   7      176.15      173.11      1.81 o
   3   3   7        3.82        3.64      0.25 o
   4   3   7        8.70        7.14      0.34 o
   5   3   7        4.91        4.86      0.42 o
   6   3   7       12.23       14.16      0.71 o
  -4   4   7        0.24       -0.11      0.16 o
  -3   4   7       22.27       19.70      0.45 o
  -2   4   7      284.88      288.27      3.17 o
  -1   4   7        9.53        8.97      0.18 o
   0   4   7        4.36        4.05      0.15 o
   1   4   7       45.31       52.94      0.61 o
   2   4   7      104.47      101.00      0.97 o
   3   4   7       19.22       19.99      0.56 o
   4   4   7       25.85       25.11      0.54 o
   5   4   7        8.11        7.00      0.48 o
   6   4   7        2.96        2.34      0.40 o
  -4   5   7        2.00        1.44      0.21 o
  -3   5   7       58.14       57.55      0.99 o
  -2   5   7       31.70       32.35      0.56 o
  -1   5   7      100.68      100.46      1.08 o
   0   5   7        9.41        9.67      0.27 o
   1   5   7        1.85        2.39      0.14 o
   2   5   7      160.85      162.24      1.72 o
   3   5   7       39.77       40.90      0.75 o
   4   5   7       22.86       20.23      0.68 o
   5   5   7       31.49       29.56      1.19 o
  -4   6   7        1.02        0.53      0.20 o
  -3   6   7       20.14       21.41      0.52 o
  -2   6   7        1.82        1.62      0.18 o
  -1   6   7        1.35        1.16      0.14 o
   0   6   7       90.48       86.29      0.99 o
   1   6   7       36.01       40.27      0.59 o
   2   6   7      102.55      103.04      1.30 o
   3   6   7       12.45       11.87      0.46 o
   4   6   7       14.97       15.85      0.85 o
   5   6   7        5.39        6.18      0.59 o
  -3   7   7       31.42       33.90      0.80 o
  -2   7   7        0.20        0.10      0.13 o
  -1   7   7       12.30       12.85      0.40 o
   0   7   7        0.98        0.50      0.12 o
   1   7   7       12.87       15.40      0.39 o
   2   7   7       14.43       19.47      0.47 o
   3   7   7      122.50      115.98      1.92 o
   4   7   7        0.54        0.31      0.25 o
   5   7   7        0.39        0.72      0.32 o
  -3   8   7        1.53        2.07      0.25 o
  -2   8   7        7.03        8.13      0.35 o
  -1   8   7        5.55        5.11      0.25 o
   0   8   7       18.76       19.06      0.50 o
   1   8   7        0.09        0.21      0.15 o
   2   8   7       53.01       53.08      1.07 o
   3   8   7        0.41        0.71      0.46 o
   4   8   7       19.77       21.19      0.82 o
  -2   9   7        6.18        6.01      0.34 o
  -1   9   7       10.67       12.08      0.51 o
   0   9   7        2.97        3.01      0.22 o
   1   9   7        1.25        1.10      0.19 o
   2   9   7       21.81       23.66      0.83 o
   3   9   7       14.55       17.00      0.70 o
  -1  10   7       29.31       32.74      0.81 o
   0  10   7        4.53        4.08      0.36 o
   1  10   7        0.39        0.32      0.23 o
   2  10   7       11.23       12.20      0.51 o
   0  -9   8        1.26        0.26      0.59 o
   1  -9   8       21.21       25.55      1.67 o
  -1  -8   8        1.53        1.36      0.44 o
   0  -8   8        5.12        5.89      0.67 o
   1  -8   8       13.24       12.41      1.60 o
   2  -8   8        0.01       -0.29      0.30 o
   3  -8   8        0.02       -0.18      0.38 o
  -2  -7   8        6.66        7.88      0.65 o
  -1  -7   8        4.01        5.10      0.92 o
   0  -7   8       32.38       36.09      1.26 o
   1  -7   8       25.54       27.99      1.40 o
   2  -7   8        6.46        9.10      0.44 o
   3  -7   8       11.60       13.24      0.68 o
   4  -7   8        8.46       10.85      0.81 o
  -3  -6   8        0.02       -0.21      0.21 o
  -2  -6   8        2.35        2.42      0.44 o
  -1  -6   8       46.66       47.38      1.45 o
   0  -6   8       37.26       37.20      0.99 o
   1  -6   8        9.46        8.00      0.34 o
   2  -6   8        3.37        4.32      0.27 o
   3  -6   8        9.86       12.44      0.46 o
   4  -6   8        0.06        0.02      0.24 o
  -3  -5   8        4.21        5.33      0.36 o
  -2  -5   8      136.20      136.46      3.15 o
  -1  -5   8        1.65        1.30      0.26 o
   0  -5   8        0.40        0.17      0.15 o
   1  -5   8       10.81       11.99      0.39 o
   2  -5   8        0.27        0.89      0.22 o
   3  -5   8        3.23        3.75      0.29 o
   4  -5   8        4.01        2.88      0.56 o
   5  -5   8        0.06        0.10      0.26 o
  -4  -4   8        1.84        2.45      0.31 o
  -3  -4   8        6.62        5.78      0.34 o
  -2  -4   8        1.38        1.37      0.22 o
  -1  -4   8       13.58       13.61      0.59 o
   0  -4   8        0.07        0.18      0.13 o
   1  -4   8       59.24       51.24      0.85 o
   2  -4   8       96.84       96.75      1.40 o
   3  -4   8       11.19        9.05      0.35 o
   4  -4   8        7.44        6.67      0.44 o
   5  -4   8        2.17        2.19      0.35 o
  -4  -3   8        2.36        3.03      0.31 o
  -3  -3   8        2.45        2.04      0.33 o
  -2  -3   8       35.37       36.24      0.76 o
  -1  -3   8      104.86      100.40      1.84 o
   0  -3   8       21.94       20.20      0.47 o
   1  -3   8        6.74        7.19      0.25 o
   2  -3   8       28.86       26.30      0.54 o
   3  -3   8        7.57        8.80      0.33 o
   4  -3   8        0.21       -0.11      0.21 o
   5  -3   8       13.49       12.86      0.64 o
  -4  -2   8        0.29        0.52      0.22 o
  -3  -2   8        1.70        2.14      0.21 o
  -2  -2   8       26.62       27.12      0.60 o
  -1  -2   8       42.42       42.02      0.90 o
   0  -2   8        0.03        0.02      0.12 o
   1  -2   8       40.94       41.93      0.70 o
   2  -2   8      178.69      173.60      2.00 o
   3  -2   8       14.69       16.76      0.43 o
   4  -2   8        0.71        0.91      0.20 o
   5  -2   8        2.21        1.84      0.32 o
  -4  -1   8        0.00       -0.18      0.18 o
  -3  -1   8        0.76        0.76      0.19 o
  -2  -1   8        9.86        9.80      0.30 o
  -1  -1   8       44.78       41.15      0.84 o
   0  -1   8        5.36        7.45      0.20 o
   1  -1   8        1.24        0.96      0.13 o
   2  -1   8       82.90       79.83      0.92 o
   3  -1   8       57.32       60.05      0.94 o
   4  -1   8        5.33        5.04      0.31 o
   5  -1   8       11.33       11.32      0.58 o
   6  -1   8       11.84       11.10      0.62 o
  -4   0   8        0.48        0.47      0.27 o
  -3   0   8        3.52        3.31      0.22 o
  -2   0   8        9.30       11.28      0.30 o
  -1   0   8        1.61        2.06      0.16 o
   0   0   8       15.73       19.26      0.33 o
   1   0   8        2.34        3.07      0.14 o
   2   0   8       82.51       81.11      0.92 o
   3   0   8      154.70      150.92      1.98 o
   4   0   8        1.93        2.32      0.24 o
   5   0   8       39.63       40.03      1.09 o
   6   0   8        2.34        2.45      0.40 o
  -4   1   8        0.24        0.39      0.19 o
  -3   1   8        1.11        0.94      0.16 o
  -2   1   8        0.17        0.22      0.11 o
  -1   1   8       28.75       26.79      0.38 o
   0   1   8       49.66       53.04      1.38 o
   1   1   8       98.19       87.96      2.10 o
   2   1   8      434.74      421.11      4.21 o
   3   1   8      125.80      128.33      1.54 o
   4   1   8       22.73       21.91      0.60 o
   5   1   8        7.43        8.60      0.43 o
   6   1   8       48.48       52.98      1.40 o
  -4   2   8        2.35        2.50      0.26 o
  -3   2   8        1.74        1.57      0.15 o
  -2   2   8       38.44       36.82      0.60 o
  -1   2   8      112.52      116.87      1.38 o
   0   2   8        0.59        1.07      0.22 o
   1   2   8       89.54       88.36      2.13 o
   2   2   8       67.90       64.51      0.70 o
   3   2   8      115.55      106.17      1.29 o
   4   2   8        2.68        2.33      0.24 o
   5   2   8       11.41       11.34      0.49 o
   6   2   8        0.15        0.24      0.33 o
  -4   3   8       15.30       19.06      0.58 o
  -3   3   8        9.92       10.21      0.31 o
  -2   3   8      105.61      107.03      1.31 o
  -1   3   8       27.68       27.66      0.48 o
   0   3   8       15.21       14.10      0.29 o
   1   3   8        8.09        7.67      0.22 o
   2   3   8       20.62       17.05      0.31 o
   3   3   8      129.06      121.01      1.47 o
   4   3   8        2.04        2.29      0.25 o
   5   3   8        4.59        3.30      0.37 o
  -4   4   8        0.29        0.35      0.21 o
  -3   4   8       26.86       28.74      0.55 o
  -2   4   8       94.35       94.38      1.13 o
  -1   4   8        6.01        5.97      0.41 o
   0   4   8      269.72      253.12      2.64 o
   1   4   8       15.78       12.06      0.25 o
   2   4   8       11.78       10.36      0.29 o
   3   4   8        0.09        0.01      0.16 o
   4   4   8        0.81        0.70      0.21 o
   5   4   8        2.30        2.69      0.36 o
  -4   5   8       14.21       16.38      0.56 o
  -3   5   8        0.77        0.72      0.18 o
  -2   5   8        6.04        5.59      0.22 o
  -1   5   8       39.94       40.07      0.68 o
   0   5   8       20.72       19.12      0.40 o
   1   5   8        4.79        3.49      0.17 o
   2   5   8       24.68       18.03      0.47 o
   3   5   8       72.06       72.17      1.41 o
   4   5   8        3.40        3.37      0.30 o
   5   5   8        1.57        2.35      0.36 o
  -3   6   8        6.05        7.56      0.32 o
  -2   6   8        4.37        3.92      0.21 o
  -1   6   8       43.29       44.07      0.66 o
   0   6   8       96.17       86.36      1.23 o
   1   6   8        0.00        0.48      0.16 o
   2   6   8       34.01       43.10      0.71 o
   3   6   8        0.38        0.49      0.20 o
   4   6   8       23.44       23.70      0.69 o
   5   6   8       18.02       18.67      0.68 o
  -3   7   8        0.40        0.54      0.19 o
  -2   7   8        0.08        0.10      0.13 o
  -1   7   8       19.57       19.93      0.43 o
   0   7   8        0.51        0.15      0.11 o
   1   7   8       26.29       27.45      0.53 o
   2   7   8        6.92        5.23      0.25 o
   3   7   8      136.60      140.22      2.24 o
   4   7   8        0.77        1.04      0.30 o
  -2   8   8        7.14        6.82      0.29 o
  -1   8   8        2.24        2.44      0.19 o
   0   8   8       63.56       68.23      0.97 o
   1   8   8        1.02        0.41      0.16 o
   2   8   8       23.66       30.35      0.66 o
   3   8   8        2.58        4.81      0.35 o
   4   8   8        7.41        9.55      0.56 o
  -1   9   8       14.39       15.23      0.47 o
   0   9   8       28.75       31.03      0.61 o
   1   9   8        0.31        0.12      0.27 o
   2   9   8        0.13        0.06      0.19 o
   3   9   8        4.94        5.13      0.35 o
   0  10   8        2.43        3.51      0.30 o
   1  10   8        5.58        6.98      0.38 o
   0  -8   9       25.55       27.82      2.42 o
   1  -8   9        3.93        4.07      0.56 o
  -1  -7   9        2.51        2.93      0.52 o
   0  -7   9        0.40       -0.16      0.29 o
   1  -7   9        4.58        4.97      0.52 o
   2  -7   9        7.59        8.54      0.64 o
   3  -7   9        2.63        3.56      0.53 o
  -2  -6   9        6.51        8.72      0.66 o
  -1  -6   9        9.62        9.23      0.75 o
   0  -6   9        0.06        0.14      0.22 o
   1  -6   9        0.05       -0.09      0.22 o
   2  -6   9        0.40        0.79      0.23 o
   3  -6   9       25.88       26.62      0.75 o
   4  -6   9        0.88        2.03      0.34 o
  -3  -5   9       19.17       20.66      0.65 o
  -2  -5   9       13.79       13.30      1.00 o
  -1  -5   9        0.10        0.05      0.22 o
   0  -5   9        4.93        4.62      0.37 o
   1  -5   9        0.01       -0.10      0.21 o
   2  -5   9        4.83        4.34      0.30 o
   3  -5   9        0.62        2.22      0.31 o
   4  -5   9        2.01        3.21      0.46 o
  -3  -4   9        0.00       -0.12      0.19 o
  -2  -4   9       10.13        9.60      0.55 o
  -1  -4   9        1.25        1.17      0.23 o
   0  -4   9       45.42       44.30      1.01 o
   1  -4   9        3.50        2.98      0.21 o
   2  -4   9        3.82        2.60      0.24 o
   3  -4   9       10.92        9.99      0.43 o
   4  -4   9        0.03        0.45      0.26 o
   5  -4   9        5.50        6.91      0.49 o
  -3  -3   9        0.27       -0.08      0.21 o
  -2  -3   9       18.44       16.97      0.77 o
  -1  -3   9       60.60       62.13      1.30 o
   0  -3   9        9.01        9.21      0.40 o
   1  -3   9       18.83       16.09      0.46 o
   2  -3   9        5.82        5.24      0.29 o
   3  -3   9       53.19       49.35      1.07 o
   4  -3   9        6.27        6.15      0.36 o
   5  -3   9        0.04       -0.10      0.25 o
  -4  -2   9        1.56        2.41      0.29 o
  -3  -2   9        3.19        3.08      0.23 o
  -2  -2   9        0.96        1.24      0.24 o
  -1  -2   9        0.17        0.97      0.62 o
   0  -2   9      197.37      178.92      2.55 o
   1  -2   9       35.83       33.17      0.67 o
   2  -2   9       99.95       94.62      1.51 o
   3  -2   9        2.16        2.62      0.28 o
   4  -2   9        0.10        0.10      0.17 o
   5  -2   9        1.31        0.81      0.30 o
  -4  -1   9        1.41        1.64      0.25 o
  -3  -1   9        4.15        3.94      0.24 o
  -2  -1   9       12.43       12.80      0.41 o
  -1  -1   9       90.19       83.32      1.51 o
   0  -1   9       15.44       14.36      0.33 o
   1  -1   9      167.54      156.79      2.26 o
   2  -1   9      215.33      216.29      2.70 o
   3  -1   9        2.64        3.14      0.21 o
   4  -1   9        0.10       -0.01      0.18 o
   5  -1   9        0.02       -0.23      0.23 o
  -4   0   9        3.95        3.71      0.31 o
  -3   0   9        0.03        0.07      0.15 o
  -2   0   9       27.09       25.59      0.58 o
  -1   0   9        2.62        1.82      0.19 o
   0   0   9      164.11      159.46      1.86 o
   1   0   9      320.52      335.46      4.07 o
   2   0   9       44.12       48.21      0.73 o
   3   0   9       85.53       81.23      1.34 o
   4   0   9        1.14        0.95      0.24 o
   5   0   9        0.22        0.37      0.26 o
  -4   1   9        0.97        1.75      0.25 o
  -3   1   9       27.74       26.22      0.55 o
  -2   1   9       36.83       35.65      0.71 o
  -1   1   9        0.94        0.53      0.11 o
   0   1   9       27.42       30.38      0.49 o
   1   1   9       26.10       24.66      0.93 o
   2   1   9        0.03        0.03      0.09 o
   3   1   9        9.03        8.31      0.35 o
   4   1   9       46.04       45.61      0.94 o
   5   1   9        0.83        0.88      0.25 o
  -4   2   9        2.23        2.84      0.31 o
  -3   2   9        9.64       10.60      0.35 o
  -2   2   9        1.24        1.19      0.17 o
  -1   2   9       89.43       88.47      1.19 o
   0   2   9       91.93       90.51      2.19 o
   1   2   9       31.30       29.83      1.03 o
   2   2   9       12.31       12.20      0.27 o
   3   2   9      138.04      125.35      1.91 o
   4   2   9       13.38       13.94      0.49 o
   5   2   9        2.97        2.82      0.30 o
  -4   3   9       18.70       20.97      0.61 o
  -3   3   9        2.00        1.77      0.18 o
  -2   3   9       28.74       28.29      0.61 o
  -1   3   9      166.16      167.07      2.12 o
   0   3   9       77.77       73.58      0.84 o
   1   3   9       10.77       12.36      0.31 o
   2   3   9        7.07        4.57      0.25 o
   3   3   9       21.66       20.80      0.53 o
   4   3   9       63.01       64.25      1.36 o
   5   3   9        2.68        3.24      0.32 o
  -3   4   9        4.98        5.34      0.26 o
  -2   4   9       11.58       11.85      0.40 o
  -1   4   9        2.01        1.44      0.17 o
   0   4   9        0.06        0.14      0.09 o
   1   4   9       55.03       45.42      0.67 o
   2   4   9        2.71        3.49      0.22 o
   3   4   9       40.93       37.69      0.82 o
   4   4   9        3.89        3.32      0.28 o
   5   4   9        3.31        3.69      0.39 o
  -3   5   9        0.04       -0.11      0.16 o
  -2   5   9        0.40        0.32      0.15 o
  -1   5   9       10.78       10.38      0.34 o
   0   5   9       17.84       16.68      0.37 o
   1   5   9       18.96       13.60      0.33 o
   2   5   9        7.58        7.71      0.32 o
   3   5   9        5.88        5.66      0.31 o
   4   5   9        2.53        2.60      0.25 o
   5   5   9        0.03        0.00      0.27 o
  -3   6   9        1.97        2.29      0.22 o
  -2   6   9        0.86        0.78      0.17 o
  -1   6   9        0.01       -0.07      0.14 o
   0   6   9       29.14       27.46      0.54 o
   1   6   9       35.72       30.69      0.66 o
   2   6   9       10.60        7.78      0.53 o
   3   6   9        6.93        4.70      0.31 o
   4   6   9        0.52        0.24      0.22 o
  -2   7   9        2.07        2.16      0.18 o
  -1   7   9        1.71        2.23      0.74 o
   0   7   9        9.73       10.74      0.35 o
   1   7   9       48.22       42.11      0.86 o
   2   7   9        6.59        4.94      0.30 o
   3   7   9        5.28        5.52      0.27 o
   4   7   9        1.14        1.76      0.33 o
  -1   8   9        0.34        0.32      0.19 o
   0   8   9       25.83       23.98      0.56 o
   1   8   9        0.99        1.23      0.23 o
   2   8   9        2.37        3.17      0.28 o
   3   8   9        0.82        1.43      0.20 o
   0   9   9       11.05       14.37      0.47 o
   1   9   9        4.75        5.74      0.37 o
   2   9   9        1.65        2.71      0.37 o
   1  -7  10        1.31        0.98      0.39 o
  -1  -6  10        0.03        0.30      0.32 o
   0  -6  10        0.78        1.74      1.21 o
   1  -6  10        1.88        2.37      0.42 o
   2  -6  10        0.95        0.96      0.29 o
   3  -6  10       14.42       14.74      1.07 o
  -2  -5  10        0.14        0.15      0.32 o
  -1  -5  10        0.70        0.35      0.24 o
   0  -5  10        0.00       -0.12      0.21 o
   1  -5  10        0.89        0.28      0.30 o
   2  -5  10        9.14        9.18      0.43 o
   3  -5  10        7.44        6.45      0.45 o
  -2  -4  10        0.04       -0.03      0.23 o
  -1  -4  10       23.75       21.59      0.70 o
   0  -4  10       12.85        9.79      0.69 o
   1  -4  10       19.77       16.23      0.59 o
   2  -4  10        6.68        6.68      0.38 o
   3  -4  10       26.04       23.76      1.62 o
   4  -4  10        0.02        0.11      0.25 o
  -3  -3  10        0.40        0.83      0.28 o
  -2  -3  10        4.22        3.97      0.47 o
  -1  -3  10       16.65       15.64      0.55 o
   0  -3  10       30.71       27.16      0.71 o
   1  -3  10        0.17        0.25      0.16 o
   2  -3  10       18.53       17.81      0.52 o
   3  -3  10        0.21        0.23      0.18 o
   4  -3  10        2.95        4.21      0.33 o
  -3  -2  10        2.28        2.84      0.25 o
  -2  -2  10        3.45        2.42      0.24 o
  -1  -2  10        0.12        0.39      0.18 o
   0  -2  10        0.62        0.14      0.16 o
   1  -2  10      133.55      125.31      1.91 o
   2  -2  10       33.57       29.33      0.66 o
   3  -2  10        4.31        4.10      0.28 o
   4  -2  10        9.31        8.85      0.45 o
  -3  -1  10       10.86       10.81      0.36 o
  -2  -1  10       32.05       30.53      0.83 o
  -1  -1  10       44.03       39.07      0.86 o
   0  -1  10       61.37       60.01      1.12 o
   1  -1  10       59.14       55.47      0.95 o
   2  -1  10       21.19       20.21      0.63 o
   3  -1  10        2.76        2.85      0.21 o
   4  -1  10       11.71       12.56      0.43 o
   5  -1  10        0.76        0.67      0.28 o
  -3   0  10       27.13       27.75      0.57 o
  -2   0  10       51.24       50.45      0.93 o
  -1   0  10        0.06        0.30      0.15 o
   0   0  10       37.56       30.25      0.65 o
   1   0  10        7.58        4.70      0.19 o
   2   0  10       10.49        9.52      0.28 o
   3   0  10        0.88        1.09      0.18 o
   4   0  10        0.11       -0.05      0.18 o
   5   0  10        0.01        0.08      0.26 o
  -3   1  10        0.10       -0.17      0.17 o
  -2   1  10        8.45        8.06      0.34 o
  -1   1  10      138.08      130.16      1.85 o
   0   1  10       12.59       14.46      0.32 o
   1   1  10        2.15        2.34      0.32 o
   2   1  10        0.45        0.62      0.18 o
   3   1  10        5.32        5.14      0.27 o
   4   1  10       10.04        9.63      0.42 o
   5   1  10        1.66        1.54      0.27 o
  -3   2  10        1.45        1.31      0.26 o
  -2   2  10       44.97       45.05      0.84 o
  -1   2  10       11.71       10.77      0.32 o
   0   2  10        0.30        1.46      0.48 o
   1   2  10        0.76        1.70      0.32 o
   2   2  10        1.24        1.64      0.30 o
   3   2  10        2.47        1.71      0.24 o
   4   2  10       10.62        9.72      0.49 o
   5   2  10        1.81        1.69      0.28 o
  -3   3  10        0.04        0.41      0.27 o
  -2   3  10        0.24       -0.04      0.15 o
  -1   3  10       40.88       39.12      0.68 o
   0   3  10       64.73       67.01      0.90 o
   1   3  10       48.98       47.72      2.12 o
   2   3  10        8.02        6.56      0.30 o
   3   3  10        2.09        2.27      0.21 o
   4   3  10       31.05       31.35      0.75 o
   5   3  10        0.79        0.62      0.25 o
  -3   4  10        6.01        6.45      0.35 o
  -2   4  10        8.49        9.34      0.37 o
  -1   4  10       15.04       15.35      1.02 o
   0   4  10       33.69       33.93      0.54 o
   1   4  10        1.99        1.38      0.13 o
   2   4  10        6.45        5.90      0.26 o
   3   4  10       54.53       55.21      0.91 o
   4   4  10        0.88        1.13      0.22 o
  -2   5  10        1.61        1.52      0.20 o
  -1   5  10        5.84        5.09      0.31 o
   0   5  10        0.09       -0.07      0.10 o
   1   5  10        0.86        0.49      0.11 o
   2   5  10       28.80       25.32      0.58 o
   3   5  10        6.61        6.64      0.33 o
   4   5  10        0.80        1.58      0.22 o
  -2   6  10        1.69        1.83      0.23 o
  -1   6  10        6.66        6.66      0.30 o
   0   6  10        3.39        3.30      0.20 o
   1   6  10        1.42        0.87      0.17 o
   2   6  10        6.68        6.50      0.46 o
   3   6  10        0.06        0.29      0.19 o
   4   6  10        4.72        5.44      0.36 o
  -1   7  10       13.93       15.61      0.48 o
   0   7  10        6.81        7.12      0.38 o
   1   7  10       12.05       10.74      0.41 o
   2   7  10        4.26        4.96      0.31 o
   3   7  10        1.24        1.76      0.26 o
   0   8  10        0.01        0.13      0.17 o
   1   8  10        1.13        1.38      0.24 o
   2   8  10        1.35        1.31      0.24 o
   0  -5  11        2.35        1.49      0.29 o
   1  -5  11        0.67        0.48      0.25 o
   2  -5  11        5.28        5.47      0.42 o
  -1  -4  11        0.18        0.01      0.21 o
   0  -4  11        4.54        4.66      0.35 o
   1  -4  11        3.08        3.26      0.32 o
   2  -4  11        8.05       10.58      0.45 o
   3  -4  11       12.30       12.61      0.69 o
  -2  -3  11        0.00       -0.02      0.31 o
  -1  -3  11        1.47        0.55      0.22 o
   0  -3  11        1.27        0.68      0.21 o
   1  -3  11        1.37        3.20      0.36 o
   2  -3  11       12.75       12.28      0.56 o
   3  -3  11        9.97       10.24      0.45 o
  -2  -2  11       11.44        9.87      0.41 o
  -1  -2  11        3.76        4.21      0.31 o
   0  -2  11        1.48        1.65      0.21 o
   1  -2  11        0.86        0.86      0.17 o
   2  -2  11       16.82       21.43      0.56 o
   3  -2  11       21.29       23.02      0.90 o
   4  -2  11        2.79        2.89      0.41 o
  -2  -1  11        0.19        0.31      0.18 o
  -1  -1  11        0.77        0.77      0.19 o
   0  -1  11        3.60        4.07      0.39 o
   1  -1  11        0.03       -0.14      0.14 o
   2  -1  11        0.03       -0.07      0.14 o
   3  -1  11        0.32        0.92      0.20 o
   4  -1  11       13.91       15.84      0.49 o
  -2   0  11       35.73       38.59      0.79 o
  -1   0  11        4.09        3.09      0.20 o
   0   0  11        0.73        0.29      0.13 o
   1   0  11        0.01       -0.01      0.10 o
   2   0  11        0.33        0.21      0.13 o
   3   0  11       27.35       25.74      0.54 o
   4   0  11       12.55       14.82      0.53 o
  -2   1  11        4.66        5.87      0.36 o
  -1   1  11        7.73        8.69      0.30 o
   0   1  11       13.68       13.80      0.33 o
   1   1  11        0.68        0.58      0.46 o
   2   1  11       18.14       17.90      0.41 o
   3   1  11        9.66       11.95      0.43 o
   4   1  11        0.26        0.48      0.21 o
  -2   2  11       28.68       31.78      0.68 o
  -1   2  11       23.37       22.58      0.47 o
   0   2  11       20.10       17.77      1.29 o
   1   2  11       31.84       39.80      1.99 o
   2   2  11       17.32       15.19      0.36 o
   3   2  11        2.83        2.95      0.23 o
   4   2  11        8.41        8.13      0.39 o
  -2   3  11        4.19        4.06      0.26 o
  -1   3  11        4.57        4.91      0.22 o
   0   3  11        0.38        0.52      0.48 o
   1   3  11       14.19       14.51      1.15 o
   2   3  11        7.14        9.61      0.41 o
   3   3  11        3.01        3.29      0.24 o
   4   3  11        6.33        4.75      0.32 o
  -2   4  11        0.23        0.23      0.17 o
  -1   4  11        2.61        3.70      0.24 o
   0   4  11       15.37       16.62      0.34 o
   1   4  11        0.19        0.03      0.10 o
   2   4  11        4.65        6.17      0.31 o
   3   4  11        1.62        2.75      0.24 o
   4   4  11        4.07        4.45      0.32 o
  -1   5  11        6.90        7.24      0.31 o
   0   5  11       19.49       18.68      0.40 o
   1   5  11        1.63        1.39      0.16 o
   2   5  11        7.34        9.02      0.38 o
   3   5  11        0.00        0.08      0.17 o
  -1   6  11       10.15       11.32      0.40 o
   0   6  11        0.28        0.28      0.14 o
   1   6  11        0.35        0.53      0.17 o
   2   6  11       16.31       17.23      0.58 o
   1   7  11        0.04       -0.15      0.17 o
   0  -3  12        2.73        2.31      0.27 o
   1  -3  12        0.55        0.28      0.21 o
   2  -3  12       20.73       24.48      0.66 o
  -1  -2  12        5.14        6.70      0.38 o
   0  -2  12        0.06        0.03      0.17 o
   1  -2  12        0.89        0.94      0.20 o
   2  -2  12        4.11        5.88      0.33 o
   3  -2  12       48.52       53.65      1.08 o
  -1  -1  12        0.15        0.09      0.18 o
   0  -1  12        0.03        0.25      0.16 o
   1  -1  12        2.08        1.47      0.17 o
   2  -1  12       35.79       39.46      0.87 o
   3  -1  12       36.65       41.53      0.88 o
  -1   0  12        6.80        7.99      0.31 o
   0   0  12        2.12        2.68      0.19 o
   1   0  12        0.98        0.88      0.14 o
   2   0  12       30.16       33.88      0.67 o
   3   0  12        0.00        0.04      0.16 o
  -1   1  12        1.59        2.32      0.22 o
   0   1  12        0.09        0.07      0.13 o
   1   1  12        9.89        6.57      0.87 o
   2   1  12        3.32        3.67      0.20 o
   3   1  12        0.98        1.16      0.19 o
  -1   2  12       23.57       26.54      0.54 o
   1   2  12       18.96       24.33      1.61 o
   2   2  12        7.17        6.05      0.28 o
   3   2  12        7.72        9.14      0.36 o
  -1   3  12        2.27        2.11      0.18 o
   0   3  12       17.84       19.05      1.41 o
   1   3  12       24.66       30.42      1.79 o
   2   3  12       11.33       10.73      0.48 o
   3   3  12       19.69       22.45      0.56 o
   0   4  12        0.00       -0.10      0.10 o
   1   4  12        0.21       -0.32      0.46 o
   2   4  12       10.72       13.45      0.46 o
   1   5  12        1.88        2.57      0.27 o
 
